# Supplementary material for: Characterization of grapevine leafroll-associated virus 3 genetic variants and application towards RT-qPCR assay design
Source: PLoS One. 2018 Dec 12;13(12):e0208862. doi: 10.1371/journal.pone.0208862 (PMC6291115; doi:10.1371/journal.pone.0208862)
Supplement: S1 Table — (XLSX) [file pone.0208862.s001.xlsx]

## Sheet: FPS Pipeline
SAMPLE ID	CULTIVAR	COUNTRY OF ORIGIN
34109	Trousseau	N/A
34705	Négrette	United States
34737	Valdiguié	United States
37121	Vaccarèse	France
37255	Moschardina	United States
37285	Pinot noir	United States
38380	Touriga Franca	Portugal
38525	Zeini	Israel
38828	Garnacha tinta	Portugal
38874	Pribidrag	Croatia
39895	Marufo	N/A
39907	Plavac mali	N/A
39911	Primitivo	N/A
39927	Rufete	Portugal
39935	Trapanlarin Kara	N/A
39936	Trapanlarin Kara	N/A
40144	Chambourcin	United States
40226	Etoile I	France
42061	Raboso Piave	United States
43925	Nero d'Avola	Italy
44328	Voivoginiova	N/A
44350	Kishmish Vatkana	Hungary
44362	Kishmish Vatkana	Hungary
44387	L'Acadie	Canada
44642	St. Laurent	New Zealand
44700	Caratan 3-40-109	Argentina
45068	Gallo 2008-24-1	Italy
45104	Petit Verdot	United States
45116	Syrah	United States
45200	Grenache noir	United States
45248	Cabernet Sauvignon	United States
45260	Zinfandel	United States
45284	Zinfandel	United States
46296	Nakachevanin Sahibi	Azerbaijan
46308	Ag Kurdashi	Azerbaijan
46320	Nakachevanin Tayfisi	Azerbaijan
46332	Nakachevanin Gara Kishmishi	Azerbaijan
46356	Misgali	Azerbaijan
46380	Nakchevanin Girmiza Kishmishi	Azerbaijan
46814	Doradillo	Australia
46822	Cherta	N/A
46842	Torrontés Riojano	N/A
47845	Grenache blanc	United States
48209	Nehelescol	Japan
48279	Plavac mali	Croatia
48293	Plavac mali	Croatia
48307	Plavac mali	Croatia
48321	Dobričić	Croatia
48349	Babica	Croatia
48363	Glavinuša	Croatia
48379	Malvasia Dubrovacka	Croatia
48391	Zlahtina	Croatia
48461	Vugava	Croatia
48897	B4-R125-P25	Argentina
49126	Rkatsiteli	Georgia
49140	Mtsvane Kakhuri	Georgia
49196	Tavkveri	Georgia
49210	Budeshuri Tsiteli	Georgia
49224	Goruli Mtsvane	Georgia
49252	Tsitska	Georgia
49280	Tamaris Kurdenzi	Georgia
49294	Krakhuna	Georgia
49308	Dzelshavi Obchuri	Georgia
49324	Kartlis Tita	Georgia
49364	Tsulukidzis Tetra	Georgia
49378	Usakhelouri	Georgia
49392	Kisi	Georgia
49406	Akhmetis Tsiteli	Georgia
49462	Ojaleshi	Georgia
50290	Grenache	France
50569	Syrah	United States
51266	Concord	Brazil
51902	Sylvaner	N/A
51908	Vitis vinifera 1359	N/A
51981	Nebbiolo	United States
51995	Vespolina	United States
52009	Rossiola	United States
52023	Pignolo	United States
52065	Barbera	United States
52163	Sunmuscat	United States
52177	F1P37	Italy
52233	Early Sweet	Israel
52261	Zeni	Israel
52275	A24-5-6	United States
52291	Ben Hur	United States
52345	Mortensen Hardy	United States
52373	Phoenix	United States
52387	Victoria Red	United States
52401	Villard blanc	United States
52429	Arkansas 1400	United States
52632	Cabernet Sauvignon	United States
52646	Dunstan #2	Canada
52688	N/A	Canada
52702	N/A	Canada
52716	Ill.179-1	Canada
52744	Ill.208-6	Canada
52772	Ill.320-1	Canada
52786	Ill.5-1	Canada
52814	Katelin	Canada
52870	Varousset	Canada
52884	Vintinto	Canada
52885	Vintinto	N/A
52898	V52084	Canada
52940	V68042	Canada
53213	Chardonnay	United States
53228	Grillo	United States
53242	Corvinone	Italy
53270	Pinot nero	Italy
53490	Carignane	United States
53504	Grenache noir	United States
53522	Mourvèdre	United States
54894	Touriga Franca	N/A
55007	Albana	N/A
55009	Ali Shaitan	Turkmenistan
55013	Bez el-Anza	N/A
55015	Bican du Cher	N/A
55017	Planta Fina	N/A
55027	Dk #03	Turkmenistan
55029	Dk #15	Turkmenistan
55031	Dk #2	Turkmenistan
55033	Dk #21 Chernyi	Turkmenistan
55035	Dk #17	Turkmenistan
55037	Dk S Opushonnym Listom	Turkmenistan
55039	Ekdona Turkmenskaya	Turkmenistan
55045	Fayoumi	N/A
55048	Feteasca alba	Russian Federation
55051	Valdiguié	N/A
55053	Garganega	N/A
55055	Garnacha Peluda	Spain
55057	Gechi Kyrlen	Turkmenistan
55059	Gm 4-46	N/A
55061	Greco di Tufo	Italy
55063	Gurgon	Turkmenistan
55065	Hybrid VI	N/A
55067	Isabellina	N/A
55069	Japan 306	N/A
55071	Kara Uzyum Ashhabadskii	Turkmenistan
55073	Kara Uzyum Nuhurskii	Turkmenistan
55075	K-G	N/A
55077	Shami	N/A
55079	Kizil Sapak	Turkmenistan
55081	Kush Dzhumurtka	Turkmenistan
55083	Limberger	N/A
55085	Madam Matijas	N/A
55087	Mamidon	Turkmenistan
55091	Medaur	N/A
55099	Graciano	N/A
55105	Nava	N/A
55109	Negro Amaro	N/A
55113	Olmo 145F	N/A
55115	Olmo 90F	N/A
55117	Parellada	N/A
55121	Pinot noir	N/A
55123	Pinot noir	N/A
55125	Pinot noir	N/A
55127	Pinot noir	N/A
55129	Primitivo	N/A
55137	Shami	N/A
55139	Asprouda Chalkidos	N/A
55143	Tamar	N/A
55147	Vermentino	N/A
55149	Vranac	N/A
55151	Zeni	N/A
55409	Steuben	United States
55766	IAC 572	United States
55939	Grenache blanc	France
55953	Black Beet	Korea (South)
55967	Nagano Purple	Korea (South)
55983	Pošip bijeli	Croatia
55995	Pošip bijeli	Croatia
56011	Rukatac	Croatia
56023	Vitis 13-01	France
56037	Vitis 13-02	France
56066	Vitis 13-04	France
56081	Kozma 55	United States
56263	Petit Bouschet	United States
56277	Béclan	United States
56291	Mourtaou	United States
58374	Grenache noir	United States
58389	Durif	United States
58402	Mourvèdre	United States
58416	Alicante Bouschet	United States
58432	Pinot noir	United States
58447	Syrah	United States
58502	Carignane	United States
58504	Carignane	United States
58606	Agiorgitiko	Greece
58619	Agiorgitiko	Greece
58632	Assýrtiko	Greece
58648	Malagouzia	Greece
58662	Mavrodaphne	Greece
58688	Rodítis	Greece
58702	Savatiano	Greece
58716	Sultanina	Greece
58730	Sultanina	Greece
58798	Lambrusca di Alessandria	United States
58854	Chardonnay	France
58868	Goron de Bovernier	France
58882	Merlot	France
58952	Walker 09333-358	United States
58980	kopriva	United States
58996	Touriga Franca	Portugal
59008	Touriga Franca	Portugal
59022	Touriga Franca	Portugal
59036	Touriga Franca	Portugal
59052	Touriga Franca	Portugal
59101	Sauvignon Rytos	Italy
59123	Sauvignon Kretos	Italy
59141	Merlot Kanthus	Italy
59155	Cabernet Volos	Italy
59234	Timorasso	Italy
59248	Croatina	Italy
59262	Croatina	Italy
59276	Croatina	Italy
59352	Pinot gris	Germany
59531	Ramming M4	United States
59547	Ramming M13	United States
59573	Zinfandel	United States
59587	Tempranillo blanco	Spain
59679	Muscadelle du Bordelais	N/A
59689	Ansonica	N/A
59699	Freisa	N/A
59709	Freisa	N/A
59719	Trousseau gris	N/A
59739	Pione	United States
59753	Rotberger	United States
59768	Elbling	United States
59889	Godello	Spain
61987	Sémillon	United States
62003	Zinfandel	United States
62149	Akhardani	Georgia
62157	Arabeuli Shavi	Georgia
62165	Bazaleturi Tsolikouri	Georgia
62173	Dondghlabi	Georgia
62183	Dzveli Alexandrouli	Georgia
62197	Ghrubela Kakhuri	Georgia
62205	Kakhuri Tetri	Georgia
62213	Kapistoni	Georgia
62221	Khikhavi	Georgia
62229	Kundza	Georgia
62237	Mkhargrdzeli	Georgia
62245	Saphena	Georgia
62253	Sapheravi Atenis	Georgia
62261	Seura	Georgia
62269	Utskveti	Georgia
62716	Big Pete	United States
63431	Gallo 15301	United States
63684	IFG 03097-048-221	United States
63697	Ricci St. Laurent	United States
63712	PC 0790-37	United States
63758	Agiorgitiko	Greece
63772	Agiorgitiko	Greece
63786	Athiri	Greece
63801	Avgoustiatis	Greece
63814	Black Corinth	Greece
63828	Black Corinth	Greece
63842	Fokiano	Greece
63857	Kidonitsa	Greece
63870	Limnio	Greece
63884	Limniona	Greece
63899	Moschofilero	Greece
63912	Rodítis	Greece
63926	Sklava	Greece
63940	Vertzami	Greece
63955	Vidiano	Greece
63969	Xinomavro	Greece
64029	Walker 09314-102	United States
64043	Walker 09330-07	United States
64057	Walker 09338-016	United States
64071	Walker 07100-14	United States
64133	Prosecco	United States
64347	Frappato	Italy
64362	Carricante	Italy
64376	Carricante	Italy
64391	Nerello Mascalese	Italy
64404	Nerello Mascalese	Italy
64447	Chancellor	United States
64460	Concord Seedless	United States
64474	Mars	United States
64502	Pinot noir	Germany
64516	Pinot gris	Germany
64544	Cabernet Sauvignon	United States
64558	Cabernet Sauvignon	United States
67278	Cabernet Sauvignon	United States
67517	Cabernet Sauvignon	United States
67531	Pinot noir	United States
68284	Khatun Khardzhi	Armenia
68297	Voskeat	Armenia
68311	Garan Dmak	Armenia
68325	Khindogni	Armenia
68339	Kakhet	Armenia
68511	Saperavi Budeshuriseburi	Georgia
68515	Sauvignon blanc	United States
68529	Pinot noir	United States
68567	Areni noir	Armenia
68585	Diamond	N/A
68587	Suavis	N/A
69081	Chardonnay	United States
69098	Muscat Beauty	Chile
69170	Olmo 1307L	N/A
69172	Olmo 1963F	N/A
69290	Syrah	United States
71620	T.P. 2-3-51	United States
71621	Seneca	United States
71622	St. Vincent	United States
71623	Sovereign Coronation	United States
71625	Bobal	United States
71626	Muscat Bailey A	Korea (South)
71663	Syrah	United States
71836	Cabernet Sauvignon	United States
71837	Pinot noir	United States
71838	Viognier	United States
71969	Shine Muscat	Korea (South)
73025	BHAU 19-010	Spain
73026	AU 33-057	Spain
73027	AU 33-5	Spain
73029	BHAU 1-26	Spain
73030	BHAU 6-17	Spain
73035	Zinfandel	United States
73124	BHAU 13-064	Spain
73163	Walker 09333-370	United States
73164	Walker 10302-293	United States
73165	Walker 10302-178	United States
74670	Agiorgitiko	Greece
74671	Dafni	Greece
74672	Malagouzia	Greece
74673	Plyto	Greece
74674	Lagorthi	Greece
74675	Kotsifali	Greece
74676	Agiorgitiko	Greece
74901	Greco Nero	Italy
74903	Mantonico	Italy
80816	Chardonnay	United States
80818	Chardonnay	United States
80819	Chardonnay	United States
81487	Tawny Seedless	South Africa
82528	Pirene	Spain
82529	Moneu	Spain
82530	Gonfaus	Spain
82658	IFG 01163-041-164	United States
82659	IFG 04003-040-052	United States
82660	IFG 01161-040-245	United States
82661	IFG 01161-040-244	United States
82662	IFG 04151-020-244	United States
82663	IFG 06053-106-228	United States
82664	IFG 06096-095-039	United States
82665	IFG 06006-102-053	United States
82666	IFG 06142-076-263	United States
82727	Rossese	United States
82806	Cabernet Sauvignon	United States
82807	IFG 06025-106-007	United States
82808	IFG 05165-093-136	United States
82809	IFG 07083-080-172	United States
82870	Castets	United States
82871	Sauvignon blanc	United States
82872	Sémillon	United States
82873	Syrah	United States
82874	Tempranillo	United States
82875	Trousseau	United States
82876	Grenache noir	United States
82877	Persan	United States
82878	Mollard	United States
82880	Cabernet Sauvignon	United States
82881	Chardonnay	United States
83030	Cabernet Sauvignon	United States
83206	Palas	Germany
83207	Cabernet Mitos	Germany
83208	Ledbetter P3	United States
84540	Cabernet Sauvignon	United States
84739	Verdicchio	Italy
84740	Malvasia Istriana	Italy
84743	Albarossa	Italy
84744	Nascetta	Italy
84745	Pelaverga	Italy
84746	Rossese bianco	Italy
84748	Lacrima di Morro d'Alba	Italy
84749	Dimyat	Bulgaria
84752	Misket Plevenski	Bulgaria
84753	Chaush	Bulgaria
84754	Bolgar	Bulgaria
84829	Meynieu 6	United States
85383	Vradyano	Greece
85384	Mavrotragano	Greece
85385	Priknadi	Greece
85387	Tintoria	Italy
85388	Raboso Piave	Italy
85390	Palava	Italy
85391	Tintilia	Italy
85394	Corvinone	Italy
85396	Lacrima di Morro d'Alba	Italy
85777	Summit	United States
85852	Cabernet Sauvignon	United States
85853	Cabernet Sauvignon	United States
86967	N/A	United States
86970	N/A	United States
86972	N/A	United States
87474	N/A	United States
87510	N/A	United States
87511	N/A	United States
87512	N/A	United States
87557	N/A	United States
87593	N/A	United States
87594	N/A	United States
87598	N/A	United States
87599	N/A	United States
87600	N/A	United States
87601	N/A	United States
87604	N/A	United States
87606	N/A	United States
87608	N/A	United States
87610	N/A	United States
87612	N/A	United States
87614	N/A	United States
87616	N/A	United States
87922	N/A	United States
89432	N/A	United States
89434	N/A	United States

## Sheet: DVC
SAMPLE ID	CULTIVAR
83804	Cabernet Sauvignon
83806	Cabernet Sauvignon
83808	Cabernet Sauvignon
83810	Cabernet Sauvignon
83812	Cabernet Sauvignon
83814	Cabernet Sauvignon
83816	Cabernet Sauvignon
83818	Cabernet Sauvignon
83820	Cabernet Sauvignon
83822	Cabernet Sauvignon
83824	Cabernet Sauvignon
83829	Cabernet Sauvignon
83831	Cabernet Sauvignon
83832	Cabernet Sauvignon
83833	Cabernet Sauvignon
83834	Cabernet Sauvignon
83837	Cabernet Sauvignon
83841	Aglianico 01
83848	Bonarda
83850	Bonarda
83852	Cortese
83854	Cortese
83856	Teroldego
83857	Teroldego
83879	Ruby Cabernet
83881	Sangiovese
83884	Seedless Emperor
83886	Seedless Emperor
83888	St. Macaire
83890	Saint Macaire 03
83892	Sylvaner B8 - 04
83894	N/A
83896	Torrontes
83898	Torrontes
83900	White Riesling - 03
83902	White Riesling
83904	Chardonnay
83906	Italia
83908	Marsanne
83912	Merlot
83914	N/A
83916	Fayoumi
83918	Olmo 1493
83920	Olmo 1521
83922	Tinta Francisca
83924	Castella
83926	Gharibi
83931	Katta Kourgane
83932	Koshu
83934	Neirbetta
83936	Primitivo
83938	Primitivo S4
83940	Seeded Thompson
83944	Tamar S2
83947	N/A
83948	N/A
83950	N/A
83952	N/A
83954	French Colombard
83956	Grey Riesling
83958	Chenin Blanc
83960	Grand Noir
83962	Thompson Seedless
83968	Flame Tokay
83970	Carignane
83974	N/A
83976	Zinfandel
83980	Melon
83982	Emperor
83984	N/A
83988	N/A
83990	Traminer
83992	St. George
83994	Sauvignon Blanc
83998	Sauvignon Blanc
84000	Refosco
84002	N/A
84006	Affenthaler
84008	A'Asemi
84010	Black Seedless
84014	Castella
84016	Catarratto
84018	Chardonnay
84020	Harslevelu
84022	Limberger
84030	Maduar
84032	Mourisco-da-Semente
84034	Negrita
84036	Pinot Noir
84038	Rotgipfler
84040	Sami
84042	Sauvignon Blanc
84044	Sauvignon Blanc
84048	Seeded Thompson
84050	Tinta Miuda
84052	Tintureiro
84054	Tintureiro
84058	N/A
84062	N/A
84066	Cabernet Sauvignon
84068	Sauvignon Blanc
84070	Merlot
84072	Chardonnay
84074	Chardonnay
84076	Chardonnay
84078	Zinfandel
84080	Cabernet Sauvignon
84082	Merlot
84084	Chardonnay

## Sheet: NCGR
SAMPLE ID	CULTIVAR	COUNTRY OF ORIGIN
4174	Adjem Misquet	Soviet Union
4176	Dschan im Isium	Soviet Union
4178	Murma Isium	Soviet Union
4179	Alulu	United States
4181	Appley Towers	United States
4183	Cape Currant	South Africa
4185	Hycales	United States
4187	Kurtelaska	United States
4189	Muscat St. Laurent	France
4191	Pizzutello	Spain
4193	Prune de Cazouls	United States
4195	Servant	United States
4197	Tscharas	United States
4199	Kreatza	Croatia
4201	Almeria	United States
4204	Black Hamburg	Denmark
4205	Calmeria	United States
4207	Corniola	Italy
4209	Chaush White	Turkey
4211	Damas Rose	United States
4212	Flame Seedless	United States
4214	Kishmish Hishrau	Russian Federation
4216	Madeleine Angervine	United States
4218	Rangspray	India
4220	Royal Thompson	Mexico - Various Locations
4222	Sochal Kara-kash	Soviet Union
4223	Venus (seedless)	United States
4225	Poet Matabon	United States
4228	Perla Di Csaba	Italy
4230	Nunaka Sia	Afghanistan
4232	Prunella Moscato	Italy
4234	Asma	Russian Federation
4236	Kastour Runi	United States
4238	Kishmish of VIR	Soviet Union
4240	Futuna 699	United States
4242	Kishmish of VIR	Soviet Union
4244	Klusaine Red	Russian Federation
4246	Futuna 700	United States
4248	Klusaine Red	Russian Federation
4249	Kandhari	India
4251	Red Roumi	Egypt
4255	Aswad	Yemen
4257	Hongjixin	China
4259	Niunai	China
4261	Red Roumi	Egypt
4265	Kastour Rumi	Egypt
4267	Niunai	China
4269	Ciotat	United States
4271	Moscato D'adda	United States
4273	Black Muscat Alexandria	United States
4275	Chasselas des Bouches-du-Rhone	United States
4277	Terra Promessa	United States
4281	Silver Frontignan	United States
4283	Chassalas Jababer	United States
4285	Chasselas Michel Tompa	United States
4287	Perbos 205	United States
4289	Perbos 139	United States
4293	Sovereign Coronation	Canada
4295	Tokay	United States
4297	Chasselas Rose Royal	United States
4299	Lady Hutt	United States
4301	Mrs. Prince's Black Muscat	United States
4303	Foster's white seedling	United States
4305	Syrian	United States
4307	Fresno 35-75	United States
4309	Trieste	United States
4311	Muscat D'adda	France
4313	Orange Muscat	United States
4315	Shtur Angur	Russian Federation
4317	Fresno 32-139	United States
4319	Muscat Blanc	United States
4321	Fresno 35-33	United States
4323	Oubeidy	Lebanon
4325	Taifi	Russian Federation
4327	Himrisnky	Russian Federation
4329	Loose Perlette	United States
4331	Muscato Vidor	United States
4333	Nonno Giovanni	United States
4335	Rofar Vidor	United States
4337	Stravaganza Vidor	United States
4339	Red Roumi Tanta	United States
4341	Baharat Early	India
4349	Karadzhandal	Russian Federation
4353	Kishmish-charni	India
4355	Malta Seedless	United States
4357	Moscatel Ros. de Blas	Argentina
4359	Rizamat	Soviet Union
4361	Sochal Kara-kash	Soviet Union
4363	Waltham Cross	South Africa
4365	Muscat Caillaba	United States
4367	Muscat of Hungary	Hungary
4369	White Calabrian	United States
4371	Black Queen	Japan
4373	Abla Aganin Isium	Russian Federation
4375	al Borla	Soviet Union
4378	Asma	Russian Federation
4379	Asma Sohwars	Soviet Union
4381	Barmak Isium	Soviet Union
4383	Bias Kukuzeti	Soviet Union
4385	Blanc de Crimei	Soviet Union
4387	Cirmisi Sap de Sudak	Soviet Union
4389	Demir Kara	Soviet Union
4391	Kakourdess Weis	Soviet Union
4393	Mourvedre Famellestadt	Soviet Union
4395	Rosa Minna	Soviet Union
4397	Rosa Reveliotti	Soviet Union
4398	Stambulari	Russian Federation
4400	Abla Aganin Isium	Russian Federation
4402	Kovalewka	Soviet Union
4404	Noir D'automne	Soviet Union
4406	Setzlinge Dodreliabi	Soviet Union
4408	Stambulari	Russian Federation
4410	Ab Jusht	Afghanistan
4412	Agadia	United States
4414	Aitah Ghulaman	Afghanistan
4416	Alloued Zeine	United States
4418	Angelina	United States
4420	Angevine Oberlin	France
4422	Angulata	United States
4424	Askari Khari	Afghanistan
4425	Aurora	Italy
4427	Baidh ul Haman	United States
4429	Barbableu	Italy
4430	Barone Dell'aterno	Italy
4432	Beauty Seedless	United States
4434	Bellino	United States
4436	Black Hamburg	Denmark
4438	Black Monukka	United States
4440	Black Morocco	United States
4442	Burgrave	United States
4444	Calmeria	United States
4446	Cannon Hall	Belgium
4447	Cardinal	United States
4449	Chasselas Musque	France
4451	Chasselas Napoleon	Germany
4453	Cipro Nero	United States
4454	Citronelle	United States
4456	Conte Rosso	Italy
4458	Cornichon	United States
4460	Coudsi	United States
4462	Criolla Mesa	United States
4463	Damas Rose	United States
4465	Dabouki	Israel
4467	De Hero Di St. Vallier	Italy
4469	Delight	United States
4471	Diamond Jubilee	United States
4473	Dizmar	United States
4475	Duc De Malakoff	France
4477	Emile Royal	United States
4479	Emperor	United States
4481	English Colossal	United States
4483	Esperia	Italy
4485	Estellato	France
4487	Eununi	Israel
4489	G8-30	United States
4491	Fahri Kalamak	Afghanistan
4493	Ferdinand de Lesseps	South Africa
4495	Ghula Dari	Afghanistan
4497	Gold	United States
4499	Gros Maroc	United States
4501	Hassaine	United States
4503	Husseine	Afghanistan
4505	Impero	Italy
4507	Johanna Mathiasz	Austria
4509	July Muscat	United States
4511	Kali Sahebi	India
4513	Kandahari	Afghanistan
4515	Khalchili	Afghanistan
4518	Khaldar	Afghanistan
4520	Kishmishi	Afghanistan
4522	Kishmish Spien	Afghanistan
4524	Lal Sorkh	Afghanistan
4526	Laubscher's Gem	South Africa
4529	Lattuario	Italy
4530	Littorio	Italy
4532	Long Emperor	United States
4534	Luglienga	United States
4536	Luquaci Thompson	United States
4538	Madeleine Angevine	United States
4540	Teneron	United States
4542	Malaga Rosada	Peru
4544	Marengo	Italy
4546	Marvel of Vaucluse	United States
4548	Memory of Queen Elizabeth	Austria
4550	Milton	United States
4552	Monakka	Afghanistan
4554	Muscat Gros Noir Hatif	France
4556	Muscat of Alexandria	United States
4557	Muscat Flame	United States
4559	Muscat Hamburg	United Kingdom
4561	Monukka	United States
4563	Muscat Noir de Hongrie	United States
4565	Muscat Szauter	United States
4567	Muscat Talebot	United States
4569	Netter	Israel
4571	Nicolas Horthy #39	Hungary
4573	Nimrang #58	Russian Federation
4575	Ohanes	United States
4577	Olivette Blanche	United States
4581	Olivette Rose	United States
4583	Olivette Vendemien	United States
4585	Opale	Italy
4587	Pais	Chile
4589	Pardinia	Italy
4591	Perla di Csaba	Italy
4593	Perlette	United States
4595	Precoce de Malingre	South Africa
4597	Primiera	Italy
4599	Prince of Wales	United Kingdom
4601	Queen	United States
4603	Queen of the Vineyard	Austria
4605	Rambola	United States
4607	Red Malaga	Spain
4608	Rhazaki de Crete	Greece
4610	Rosaki	France
4612	Ribier	United States
4614	Rodites	United States
4616	Royal E	Belgium
4618	Rozovii Kishmish	Georgia
4622	Sahibi	Afghanistan
4624	Sahibi Sorkh	Afghanistan
4626	Saidi-Gulami	Russian Federation
4628	San Martino	Italy
4630	Schiradzouli Blanc	United States
4632	Schiradzouli Violet	United States
4636	Seedless Emperor	United States
4638	Shami	Israel
4639	Shando Khari	Afghanistan
4641	Siar	Afghanistan
4643	Solferino	Italy
4645	Sovrana	Italy
4647	Sultana	United States
4649	Sultana Moscata	Italy
4651	Gewurtztraminer	Russian Federation
4653	Sultanina Marble	United States
4655	Sultanina Rose	United States
4656	Takhani (pink T.S.)	Afghanistan
4658	Tallian	Hungary
4659	Tand	Afghanistan
4661	Flame Tokay	United States
4663	Thompson Seedless	United States
4664	Thomuscat	United States
4666	Tschilaci	United States
4668	Tokay	United States
4670	Turkish Grape	Turkey
4672	Uva Romano	United States
4674	Van Der Laan	United States
4676	Victor	Italy
4678	Volta	Italy
4680	Vorosmarthy	Hungary
4682	White Corinth	United States
4684	White Tokay	Italy
4686	Zabalkanski	United States
4688	Verdal	United States
4690	Rosaki	France
4692	Sideritis	Greece
4694	Hakiki	Greece
4696	Itonychi Lefko	Greece
4698	Itonychi Mavro	Greece
4700	Angelo Pirovano	Italy
4702	Askary	Iran
4704	Augustiatico	Greece
4706	Chirsostaphylo	Greece
4708	Clotilde Prosperi	United States
4710	Dais-el-Anz	Iraq
4712	Daphne	Greece
4714	Dermatas	Greece
4716	Fakdi	India
4718	Fraula Kihi	Greece
4720	Eftakilo	Greece
4722	Husseine	Afghanistan
4724	Italia (IP 65)	Italy
4725	Iviar Oliver	United States
4727	Julius Caesar	United States
4729	Keshmesh	Iran
4731	Kontegalo	Greece
4733	Kurutaktas	Greece
4735	Lacturario	Argentina
4736	Mamelon	United States
4738	Markandi	Greece
4740	Maria Pirovano	Italy
4743	Olho de Pargo	Portugal
4744	Olivette Bauthelette	South Africa
4746	Petinos	Greece
4748	Pseuthosirico	Greece
4750	Red Hanepoot	South Africa
4752	Ribier	Belgium
4754	Romania	United States
4755	Royal	Belgium
4758	Suavis	Italy
4760	Chaouchi Politico	Greece
4762	Trifera	Greece
4764	Volarova	Former Serbia and Montenegro
4766	Verdal	United States
4768	Vustolethi	Greece
4770	Youritico	Greece
4772	Zerk	United States
4774	Zlahtina	Former Serbia and Montenegro
4776	Rhazaki Anatolico	Greece
4778	Rodites	Greece
4780	Ak Schekerek	Germany
4782	Diamante Nero	Italy
4784	Kyoho	Japan
4785	Muscat Hamburg	United States
4787	Muscat St. Laurent	United States
4789	Black Corinth	Greece
4791	Muscat Hamburg	United States
4793	Kule Dary	Germany
4795	BHOKRI	India
4797	Seedless Tokay	United States
4799	Muscat BR39	United States
4801	Gewurtztraminer	Russian Federation
4803	Austrian Seedless	United States
4805	Black Kishmish	United States
4807	Seedless Tokay	United States
4809	Seeded Thompson	United States
4811	Aurora	Italy
4813	Fort Ross Vine	United States
4815	Poet Matabon	United States
4817	Austrian Seedless	United States
4819	Barbaleu	United States
4821	Muscat Rouge Fouce	United States
4823	Olivette Noire	United States
4825	12-May	Former Serbia and Montenegro
4827	14-May	United States
4829	15-May	United States
4831	Dabouki	Israel
4833	Ghula Dari	Afghanistan
4835	Khalili	Afghanistan
4837	Kishmish Sorkh	Afghanistan
4839	Volta	Italy
4841	DVIT 2044	Algeria
4843	DVIT 2049	Greece
4845	Husseine	Afghanistan
4847	Pirovano 5	Italy
4849	Black Kishmish	Soviet Union
4851	Olivette Noir	France
4853	Midget Thompson Seedless	United States
4855	Black Hamburg	United States
4857	Fachren Weis	Soviet Union
4859	Kokour Rot	Soviet Union
4861	Precoce D'astrachan	Soviet Union
4863	Taschli	Soviet Union
4865	Wengerka	Soviet Union
4867	Himrisnky	Russian Federation
4869	Askari	Afghanistan
4871	Barlinka	United States
4873	Black Kishmish	Russian Federation
4875	Black Prince	United States
4877	Black Rose	United States
4879	Buckland's Sweetwater	United States
4881	Canner	United States
4883	Chaouch	Turkey
4885	Chasselas Dore	United States
4890	Chasselas Tompa	Austria
4892	Danugue	United States
4894	Early Muscat	United States
4896	Fahri	Afghanistan
4898	Ferral de Izalva	Portugal
4900	Ferral Tamara	Portugal
4902	Foster's Seedling	United States
4904	Frankenthal	Belgium
4906	Golden Champion	United Kingdom
4908	Gros Colman	United States
4910	Gros Sapat	United States
4912	Henab	United States
4914	Hunisa	United States
4916	Husseine	Afghanistan
4920	Kandahar	United States
4922	Khalili	Afghanistan
4924	Khir Ghulaman	Afghanistan
4926	Kishmishi	Afghanistan
4928	Kishmish Sorkh	Afghanistan
4929	Lal	Afghanistan
4931	Late Edessa	Greece
4933	Lombardia	Italy
4935	Madeleine Celine	United States
4937	Muscat Noir	France
4939	Nocera	United States
4941	Nocera	United States
4942	Primus	Italy
4944	Red Ohanez	United States
4946	Shindu Khari	Afghanistan
4948	Sicilien	United States
4950	Verchant	United States
4952	Rhazaki Arhanon	Greece
4954	Sidezites Proimo	Greece
4958	Ajmi	Iraq
4959	Delizia di Vapario	Italy
4961	Kritico	Greece
4963	Yaghotti No. 1	Iran
4965	Vuthomato	Greece
4967	Chasselas Napoleon	Germany
4969	Chan Isium	Germany
4970	Ganjehi	Iran
4972	Chasselas Tompa	Austria
4974	Aitah	Afghanistan
4976	Yaghotti No. 2	United States
4978	Mathilde	United States
4980	Kalamak	Afghanistan
4982	Bhokari	India
4984	Black Ferrara	United States
4986	Chasselas Ciotat	United States
4988	Italia	Italy
4990	Kisumashi	Afghanistan
4992	Muscat Bowood	Egypt
4996	Rhazaki Mavro	Greece
4998	Oeillade Noire	United States
5000	FUJI	United States
5004	Trieste 4X	United States
5008	Chaouch 4X	United States
5010	Victoria's Choice #1	United States
5012	Royale 4X	United States
5014	Olmo 030-33	Afghanistan
5016	Olmo 030-37	Afghanistan
5018	Olmo 030-44	Afghanistan
5020	Olmo 030-51	Afghanistan
5022	Olmo 030-53	Afghanistan
5024	Olmo 033-50	Afghanistan
5026	Olmo 033-60	Afghanistan
5028	Olmo 034-16	Afghanistan
5030	Olmo 034-29	Afghanistan
5032	Olmo 034-26	Afghanistan
5034	Olmo 034-54	Afghanistan
5036	Olmo 034-55	Afghanistan
5038	Olmo 035-7	Afghanistan
5040	Olmo 035-11	Afghanistan
5042	Olmo 035-41	Afghanistan
5044	Olmo 035-47	Afghanistan
5046	Olmo 035-50	Afghanistan
5048	Olmo 035-58	Afghanistan
5050	Olmo n4-59	United States
5052	Olmo 035-64	Afghanistan
5054	Yugoslavia 360	Serbia
5058	Ladyfinger Mutant of Thompson Seedless	United States
5060	Russian Seedless	United States
5062	CG 1481	United States
5064	Ladyfinger Mutant of Thompson Seedless4X	United States
5065	Kwar II	Pakistan
5067	Blackrose 4x	United States
5069	CG 1481 4x	United States
5070	Kini Yatch	Pakistan
5072	Kabuli	Pakistan
5074	Millishun	Pakistan
5076	Bargoon	Pakistan
5078	Gungargoon	Pakistan
5080	Berurargoon	Pakistan
5082	Parargoon	Pakistan
5084	Namonia	Pakistan
5086	Buraburi	Pakistan
5088	Shuwarti	Pakistan
5090	Torgoon	Pakistan
5092	Churgoon	Pakistan
5094	Nosargoon	Pakistan
5096	Kala Kostan	Pakistan
5098	Dardari	Pakistan
5100	Spin Ugad	United States
5102	Shingargoon	United States
5104	Khorestini	United States
5106	Dan Ben Chana	United States
5108	Goyura	United States
5110	Madam Matijas	Serbia
5112	Muscat Oliver	Serbia
5114	Neo-Muscat	Japan
5116	Pearl of Zola	United States
5118	Pinger	United States
5120	Rhazaki	United States
5122	Robin	United States
5124	Sereksiya Rosavi	Russian Federation
5126	Sultana Crimson	United States
5128	Sultana Moschata	Australia
5130	Tarrango I	Australia
5132	Tarrango II	United States
5134	Victoria's Choice	United States
5136	Zimsko Belo	Serbia
5138	Dan Ben Hanna	Canada
5140	Erlihane	Canada
5142	Itchkimar	Canada
5144	Korente	Canada
5146	Norakert PRG 2224	Canada
5148	Ranny Vira	Canada
5150	Bien Donnie	United States
5152	Ree	United States
5154	Black Damascus	United States
5156	Rish Baba	United States
5158	Red Malaga #2 4X	United States
5160	Russian Seedless 4X	United States
5162	B*39-52 Mlc	United States
5164	B*39-59 Mlc	United States
5166	B*39-59a Mlc	United States
5168	B*39-63 Mlc	United States
5170	B*40-4 Mlc	United States
5172	B*40-6 Mlc	United States
5174	Olmo 030-37	Afghanistan
5176	20-May	United States
5178	30-May	United States
5180	Aswad	Yemen
5182	B 15-19	United States
5184	Kashiri	Pakistan
5186	CG 1481 4x	United States
5188	Hosargoon	Pakistan
5190	Nilok	Pakistan
5192	Neelilay	Pakistan
5194	Dalnato I	Pakistan
5196	Fatai	Pakistan
5198	Neeli	Pakistan
5200	Palziji	Pakistan
5202	Batta	United States
5204	Rougitza Rouge	United States
5206	Ruby Seedless	United States
5209	Champanel	United States
5211	Teltfurtu	United States
5213	Zifir	Canada
5215	Pirobella	Canada
5217	Karabournov	Canada
5219	Reflex (RF5)	Canada
5221	Dornfelder	Canada
5223	Spin Kwar	United States
5225	Chamo	United States
5227	Yugoslavia 360	Serbia
5229	Kali Sag	United States
5231	Treixadura Blanca	United States
5233	Fresno 32-68	United States
5235	Olmo 18-226 D	United States
5237	Olmo 19-25 D	United States
5239	Olmo 672	United States
5241	Persian R27	United States
5243	Red Ohanez	Spain
5245	Seedless Emperor	United States
5247	Koret	Canada
5249	Probella	United States
5251	B5	United States
5253	Balta	United States
5255	St. Catherine's East Arbor	Egypt
5259	Waltham Cross (dattier) 4x	Australia
5261	Seedless Calmaria	United States
5263	Tanakuzi	Russian Federation
5265	Kandhar	United States
5267	Khawngi	India
5269	Chasselas Rouge	United States
5271	Humagne	United States
5273	St. Catherine's Old Vine	United States
5275	DOVine	United States
5277	Summer Royal	United States
5279	Diamond Muscat	United States
5281	Princess	United States
5283	Summer Muscat	United States
5285	Autumn Black	United States
5287	Autumn Seedless	United States
5289	Crimson Seedless	United States
5291	Fantasy Seedless	United States
5293	Rish Baba	United States
5295	Red Fujii	United States
5297	Fresno C 78-53 2x	United States
5299	Flame Tokay	United States
5301	Autumn Royal 2x	United States
5303	Ruby Okuyama	United States
5307	Victoria's Choice 4x	United States
5309	Centennial 4X	United States
5311	Autumn Seedless 4x	United States
5313	Fresno C 78-53 4x	United States
5315	Ruby Seedless 4x	United States
5317	Flame Seedless 4x	United States
5319	Kuljdzinski	Former Serbia and Montenegro
5321	San Juanina Rosada	Argentina
5323	Sabalkanskoi	Australia
5325	Ajmi	United States
5327	Anna Maria	Italy
5329	Askari	Australia
5331	Gros Colman	United States
5333	Pleven Mychat	Bulgaria
5335	Somarello Rosso	Italy
5337	Victoria's Choice	United States
5339	Gros Maroc	United States
5341	Mathiasz Y NE #40	Hungary
5343	Purpurea	United States
5346	Madeleine Royale	United States
5347	Chasselas Jaune Cire'	United States
5350	Chasselas Zulauf	United States
5352	Chasselas Violet	United States
5354	Muscat Pappo	United States
5358	Nimrang	Soviet Union
5360	Tavria	Ukraine
5361	Taify Pink	Kazakhstan
5363	Moscato Di Terracina	United States
5365	Mariposa Muscat	United States
5367	Unknown Cultivar early/good	United States
5368	B7-7 (Thompson mutant)	United States
5370	Azores White	United States
5372	Framboise	United States
5374	Japanese Burgundy	United States
5376	Magliasina	United States
5378	Alicante Bouschet	United States
5380	Berzamina	United States
5382	Cola Tamburo	United States
5384	Green Veltliner	Germany
5386	Kokinostaphylo	Greece
5387	Leanyka	Austria
5389	Chardonnay	United States
5390	Mezes	Austria
5392	Perruno	United States
5394	Pinot Gris	United States
5395	Rotgipfler	United States
5397	Vernaccia di San Gimignano	Italy
5399	Vernaccia bianca	United States
5401	Violento	Greece
5403	White Riesling	United States
5405	Karabryimis	Greece
5406	Ladikinah	Greece
5408	Raisin de Palestine	Australia
5410	Smederevka	Serbia
5412	Barlinka	South Africa
5414	Catarratto	Italy
5416	Criolla Negra	Venezuela
5418	Hermitage	South Africa
5420	Jurancon Blanc	France
5422	Lakemont	United States
5424	Limberger	Germany
5426	Ortega	Canada
5428	Pfeffer	United States
5430	Pinot Musque	United States
5432	Plavac Mali	Former Serbia and Montenegro
5434	Refosco	United States
5436	Sauvignon Gris	Chile
5438	Schonburger	United States
5440	Sciacarello	France
5442	Stein	South Africa
5444	Xarello	Spain
5446	Johannisburg Riesling	United States
5448	Zinfandel	United States
5450	Chasselas Doree Apyrene	United States
5452	El Bejuco	United States
5454	Beli Potok	United States
5458	Uzbekistanian Muscat	Russian Federation
5460	Longyan	China
5462	Grassa de Cothari	Romania
5464	Vranac	Former Serbia and Montenegro
5468	Gamay Toma	Germany
5470	Bequignol	United States
5474	Malvasia Bianca	United States
5476	Sovereign noir	Canada
5478	Criyicless (Crujicless?)	United States
5480	Argant	France
5482	Blauer Fruheburgunder	Germany
5484	Chasselas Hs 14-33/4	France
5487	Clairette De Limoux	Germany
5488	Clevner Mariafeld	Switzerland
5490	Corbu Blanc	France
5492	Ehrenfelser	Germany
5495	Fer Servadou	France
5496	Juracon noir	France
5498	Negrette	France
5500	Osteiner	Germany
5502	Pinot Noir Espinett	France
5504	Pinot Noir 2A	France
5506	Pinot Noir-Marianfeld	France
5508	Primitivo De Gioia #473	Italy
5509	Riesling Muscat	United States
5511	Q6-07C (Switzerland)	Switzerland
5513	Rotberger	Germany
5515	Trollinger	Germany
5517	Viognier	France
5519	Matum Margoon	Pakistan
5521	Rousanne	United States
5523	Morescono	United States
5525	Vermentino Favorita	United States
5527	Otscha Bala	Germany
5529	Affenthaler	United States
5531	Aglianico	Italy
5533	Ithani Lefko	Greece
5535	Albana	United States
5537	Aleatico	United States
5541	Alicante Vermelho	Portugal
5542	Aligote	United States
5544	Alvarelhao	United States
5546	Anatolitico	Greece
5548	Ancelotta	Italy
5550	Antibo	United States
5552	Araclinos	Greece
5554	Aramon	United States
5556	Arcathinoh	Greece
5558	Arhaniotico Kokino	Greece
5560	Aromatico	United States
5562	Askathari	Greece
5564	Aspiran Noir	United States
5566	Asprorombola	Greece
5568	Aspruda Ariloghi	Greece
5570	Aspruda Mikynon	Greece
5572	Aspruda Zakintho	Greece
5574	Atzala	Greece
5576	Barbera	United States
5578	Barbera	United States
5580	Bastardo	United States
5581	Beba	United States
5583	Beclan	United States
5584	Bakari Mavro	Greece
5586	Bermestia Violacea	United States
5588	Berzamina	United States
5590	Cinsaut	United States
5592	Blaue Elbe	United States
5594	Blauer Spatburgunder	Germany
5595	Blauer Spatburgunder	Germany
5596	Blue Affenthaler	Germany
5598	Blue Trollinger	Germany
5600	Boal Branco	United States
5601	Boal Cachudo	United States
5603	Boal da Figueira	Portugal
5605	Boal Doce	United States
5607	Boal Madeira	United States
5609	Bombino Bianco	United States
5611	Bonvedro	United States
5613	Buaki	United States
5617	Cabernet Franc	France
5621	Cabernet Sauvignon	United States
5623	Calzin	United States
5625	Canaiolo Nero	United States
5627	Carignane	United States
5629	Charbono	United States
5631	Chardonnay	United States
5637	Chenin Noir	United States
5639	Unknown cultivar	United States
5643	Coristano	United States
5645	Cornifesto	United States
5647	Cortese	Italy
5649	Barbara	United States
5651	Curisti Mici	United States
5652	Daphnata	Greece
5654	Divromo	Greece
5655	Dolcetto	Italy
5657	Dumbrehnah Mavri	Greece
5659	Durif	United States
5662	Early Red Malvasia	Germany
5664	Emerald Riesling	United States
5666	Erbalus Caluso	United States
5668	Etraire de L'Adhui	United States
5670	Ezerjo	France
5672	Feher Som	Italy
5674	Feher Szagos	United States
5676	Feteasca Neagra	United States
5678	Fernao Pires	Portugal
5680	Flora	United States
5682	Fogarina	Italy
5684	Fokianoh	Greece
5686	Folle Blanche	France
5690	French Colombard	United States
5692	Fresia	United States
5694	Furmint	Austria
5698	Guydouria	Greece
5700	Guydouriha	Greece
5702	Gamay	United States
5704	Pinot	United States
5706	Gamay Burgoyne	United States
5708	Gamay Rond	United States
5710	Gewurztraminer	United States
5712	Gewurztraminer	Germany
5714	Gewurztraminer	United States
5716	Gustolidi	Greece
5718	Gouveio	United States
5720	Grand Noir	United States
5722	Greco Bianco	Italy
5724	Grec Rouge	United States
5726	Green Hungarian	United States
5728	Grignolino	United States
5730	Gros Manzenc	United States
5732	Grosse Blaue	United States
5734	Harslevelu	Austria
5736	Helena	United States
5738	Hibron Blanc	United States
5740	Hisakasy	United States
5742	Honigber	Morocco
5744	Hungarian Millenium	United States
5746	Jampal	United States
5748	Joao Santarem	United States
5750	Terret Blanc	United States
5751	Kabajink	United States
5753	Kadarka	Austria
5755	Kadarka	United States
5757	Karvouniariz	Greece
5759	Karrithato	Greece
5761	Karistino	Greece
5762	Katsano	Greece
5764	Kara Lakana	United States
5765	Katta Kurgan	Russian Federation
5766	Katta Kurgan	Russian Federation
5767	Keknyelu	United States
5769	Kleinberger	United States
5771	Kokinorobola	Greece
5773	Kokinelia	Greece
5775	Kolokithian	Greece
5777	Kominato	Greece
5779	Korfiatis	Greece
5781	Kozanitis	Greece
5783	Kristalli	Greece
5785	Kepraico	Greece
5787	Ladikinah	Greece
5789	Lagorthi	Greece
5791	Lagrain	United States
5793	La Reinha	United States
5795	Lianoroi	Greece
5797	Liatico	Greece
5799	Limberger	Germany
5801	Macaroli	United States
5803	Magno	United States
5805	Malbec	United States
5807	Malbeck	Italy
5809	Malukato	Greece
5810	Unknown cultivar	Italy
5812	Malvasia Bianca	United States
5814	Malvasia Rosario	United States
5816	Malvasia Del Chianti	United States
5818	Malvasia Rosavenda	United States
5820	Malvasia Roxa	Portugal
5822	Malvasia Tinta	Portugal
5824	Mammolo Toscano	United States
5826	Mandilaria	Greece
5828	Marsanne	France
5830	Marzemino	United States
5832	Mataro	United States
5835	Mausac Blanc	United States
5836	Mavrodaphne	Greece
5838	Mavrokorakas	Greece
5840	Mavrovomaico	Greece
5842	Mavro Spetzon	Greece
5844	Melon	United States
5846	Merlot	United States
5848	Meslier St. Francois	United States
5850	Meunier	United States
5852	Migdali	Greece
5854	Mission	United States
5856	Mission Jalama	United States
5858	Pais	Chile
5860	Mondeuse	United States
5862	Montils	United States
5865	Trousseau	United States
5867	X21:21-22	Portugal
5869	Moscatel Galego	Portugal
5872	Mueller-Thurgau	Germany
5873	Moscato Bianco	Italy
5875	Moscato Mavro	Greece
5877	Moschardina	Greece
5880	Carignane	United States
5881	Mourisco	Portugal
5883	Mourisco Branco	United States
5885	Muska	Greece
5887	Unknown cultivar	Austria
5889	Mueller-Thurgau	Germany
5891	Mureto	Portugal
5893	Muscadelle De Bordelais	United States
5895	Muscat Crime	United States
5897	Muscat Galego	Portugal
5901	Moscato di Terracina	Italy
5903	Naboda	United States
5905	Nasa Veltliner	United States
5907	Nebbiolo	United States
5909	Nebbiolo Bougu	United States
5911	Nebbiolo Fino	United States
5913	Nebbiolo Tronero	United States
5915	Negro Amaro	United States
5917	Neiretta	United States
5919	Nerello Calabrese	United States
5921	Neiretto Verzuolo	Italy
5923	Niaropes	Greece
5925	Oki di Boi	United States
5927	Orange Muscat	United States
5929	Orleans Riesling	United States
5931	Unknown cultivar	United States
5933	Palomino	United States
5935	Parianoh	Greece
5937	Parreira	Portugal
5941	Pe-agudo	Portugal
5943	Palomino	United States
5947	Pedro Ximenez	United States
5949	Petite Bouschet	United States
5951	Lagrein	United States
5953	Petite Verdot	United States
5955	Petrolianos	Greece
5957	Peverella	United States
5959	Picpoule Noir	United States
5961	Pinot Pernard	United States
5963	Pinot Fin	United States
5965	Pinot Noir	United States
5967	Pinot Nero	Italy
5969	Pinot Noir	United States
5977	Petit Manseng	United States
5979	Chardonnay	United States
5981	Pinot St. George	United States
5983	Pinot Vert Dore	United States
5985	Folle Blanche	France
5987	Platirahah	Greece
5989	Parnicko	Greece
5991	Potamisi	Greece
5993	Preto Manteudo	Portugal
5995	Prieska	United States
5997	Prosecco Tondo	Italy
5999	Raboso Piave	United States
6001	Red Veltliner	Germany
6003	Red-White Veltliner	Germany
6005	Refosco	United States
6007	Retino Mavro	Greece
6009	Riesling Italico	Italy
6011	Robin Noir	United States
6013	Robola	Greece
6015	Rousseau	United States
6017	Royalty	United States
6019	Rubired	United States
6021	Roussette	United States
6023	Ruby Cabernet	United States
6025	Rulander	United States
6026	Saint Emilion	United States
6028	Salvador	United States
6030	Sangiovese	Italy
6032	Satino	Greece
6034	Sauvignon blanc	United States
6036	Sauvignon vert	United States
6042	Carriere	United States
6044	Semillon	United States
6046	Petite Noir	United States
6048	Serphiotico	Greece
6050	Skiathopoulo	Greece
6052	Slankamenka	United States
6054	Galea	N/A
6056	Souzao	Portugal
6058	Souzao No. 809	Portugal
6060	Spanna	United States
6062	Staphythambelo	Greece
6064	Staphythostaphylo	Greece
6066	Steinschiller	United States
6068	Stavrohioticoh	Greece
6070	Stophiliatico	Greece
6072	Sylvaner	Austria
6076	Tabyrn	United States
6078	Tadone	United States
6080	Talia	Portugal
6082	Tamarez	Portugal
6084	Tannat	United States
6086	Teinturier male	United States
6088	Teinturier	United States
6090	Ter Gulmer	United States
6092	Teroldego	Italy
6094	Terret Bourret	United States
6096	Terret Gris	United States
6098	Thiakon	Greece
6100	Tinta Amarella	United States
6102	Tinta Francisca	Portugal
6104	Tinta cao	United States
6106	Tinta Madeira	United States
6108	Tinta Miuda	Portugal
6110	Tinta Cao	Portugal
6112	Tinta Mole	Portugal
6114	Tintureiro	Portugal
6116	Touriga	Portugal
6118	Traminer	Austria
6120	Trincadeiro	Portugal
6122	Trincadeiro branco	Portugal
6124	Troja	United States
6126	Trousseau	United States
6128	Tsambato	Greece
6130	Tsoumbrena Lefki	Greece
6132	Vaftra (vaspa)	Greece
6134	Valdepenas	United States
6136	Verdelho	United States
6138	Vermentino Favorita	United States
6140	Unknown cultivar	United States
6142	Veronese	Italy
6144	Vertzami	Greece
6146	Vuthomato	Greece
6148	Volitza Lefki	Greece
6150	Voltzicki	Greece
6152	Vrathiano	Greece
6154	Walsch Riesling	United States
6156	White Elbling	Germany
6158	White Riesling	Germany
6160	White Veltliner	United States
6162	Xerez	Australia
6164	Xylomaherudah	Greece
6166	Yellow Ortlieber	Germany
6168	Zalovitico	Greece
6170	Zakinthino	Greece
6172	Agoumastos	Greece
6174	Alicante Branca	Portugal
6176	Aspruda Halkidos	Greece
6178	Aspruda Santorinih	Greece
6180	Hondromavroudo	Greece
6182	Donzelinho de Castelo	Portugal
6184	Espadeiro	Portugal
6186	Gemeroh	Greece
6188	Korghianitis	Greece
6190	Kotzifali	Greece
6191	Kontocladi	Greece
6193	Kraljevina	Croatia
6195	Marditza	Greece
6197	Mavroliatis	Greece
6199	Mavroudi	Greece
6201	Mermark	United States
6203	Mosho Patata	Greece
6207	Platani	Greece
6209	Psara	Greece
6211	Psarotherico	Greece
6213	Rodiares	Greece
6215	Roussaitis	Greece
6217	Roussas	Greece
6219	Roussico	Greece
6221	Syrah	Italy
6223	Terret Noir	France
6225	Tsoumbrena Mavri	Greece
6227	Tsoupi	Greece
6229	Velana	Greece
6231	Alvarelhao	United States
6233	Unknown cultivar	United States
6235	Touriga	Portugal
6237	Chenin Blanc	Argentina
6239	Fernao Pires	United States
6241	Carignane	United States
6243	Pinot Blanc	Argentina
6245	Pinot noir	Argentina
6247	Retino Lefko	Greece
6249	Valdepenas	United States
6251	Beli Prokupac	Serbia
6253	Agria	Canada
6255	Prokupac	Serbia
6257	Tressot Noir	Germany
6259	Vernatschia Alternatures	Germany
6261	Vital	United States
6263	White Cabernet	United States
6267	Terret Schwarz	Germany
6269	Lakemont	United States
6271	Chardonnay	United States
6273	Zinfandel	United States
6275	Semillon	United States
6277	Zinfandel	United States
6281	Cabernet Sauvignon	United States
6283	Zinfandel	United States
6285	Suputinsky Bietyz	Canada
6286	Bacchus	Canada
6288	Brachetto	Italy
6289	Bastardo	United States
6291	Catarratto	United States
6295	Mavroudi School Of Patras	Greece
6297	Moscato Jesus	United States
6299	Muscat De Pantellana	United States
6301	Patrino	Greece
6303	Sangiovetto	United States
6305	Satino	Greece
6307	Trebbiano Bianco	Italy
6309	Longyan	China
6311	Ithani Mavro	Greece
6313	Alburla	United States
6315	Asprocoritho	Greece
6317	Assirtico	Greece
6319	Bermestia Bianca	United States
6321	Meslier Saint Francois	Germany
6323	Bonarda	United States
6325	Carvalheira	United States
6327	Castelao	United States
6329	Catarratto	United States
6331	Charas	United States
6333	Chauche Noir	United States
6335	Chenin blanc	United States
6337	Colombard	United States
6339	Lambrusca di Alessandria	United States
6341	Crujidero	United States
6343	Debina	Greece
6344	Favorita Segaria	United States
6346	Gamay Hatif des Vosges	United States
6347	Gamay Teinturier	United States
6349	Ghlicopati	Greece
6351	Grey Riesling	United States
6353	Grenache	United States
6355	Grillo	Italy
6357	Inzolia	United States
6359	Kokinyah	Greece
6361	Koptcha	United States
6363	Loin de L'Oeil	United States
6365	Malagusiah	Greece
6367	Malmsey	United States
6369	Montanaccio	France
6371	Morrastel	France
6374	Mortagua	Portugal
6375	Moscato Samos	Greece
6377	Pardala	Greece
6379	Pfeffer	United States
6383	Prosecco Lungo	Italy
6385	Terret blanc	France
6389	Cinsaut	Germany
6391	Chatus	United States
6393	Carignane	France
6395	Lambrusco	Italy
6397	Muscat Canelli	United States
6399	Muscat Szauter	United States
6401	Patrino	Greece
6403	Chardonnay Musque	United States
6405	Ciminnita	United States
6407	Tabyrn 4X	United States
6409	Bondola	United States
6410	Selection 2798	Serbia
6414	Boyalsing I	Pakistan
6416	Boyalsing II	Pakistan
6418	Budrilay	Pakistan
6420	Ishkin	United States
6425	Schwin	United States
6427	Agwam	United States
6429	Casculho	United States
6431	Donzillinho	United States
6433	Doradillo	United States
6435	Fayoumi	United States
6438	Hassaine	United States
6439	Kecskemet	United States
6441	L'Arvine	Switzerland
6445	Negru Virtos	Romania
6447	Perle	Germany
6449	Perle de Csaba	United States
6451	Rondinella	United States
6453	Taminga	United States
6455	Ughetta	Italy
6457	Arnsburger	Canada
6459	Badacsony-10	Canada
6461	Doral	Canada
6463	Ezerfuertu	Canada
6465	Gocseji Zamatos	Canada
6467	Gruner Veltlinger	Canada
6469	Gyongyrizling	Canada
6471	Heroldrebe	Canada
6473	Kouldjinski	Canada
6475	Kozma Pal Muskotaly	Canada
6477	Merlot	Canada
6479	Sev Lernatu PRG 2224	Canada
6483	Tchilar	Canada
6485	Wittberger	Canada
6487	Zweigelt-rebe	Canada
6489	J5-58	United States
6491	Zinfandel	United States
6493	Tavriz	Serbia
6495	Zengo	Canada
6497	Yugoslavia 2798	Former Serbia and Montenegro
6499	Hillbilly	United States
6501	Olmo 34F	United States
6503	Perle	Germany
6505	Pinot Noir	France
6507	Charmont	Canada
6511	Cereza	Argentina
6513	Esparte	Australia
6515	Jackson Sel. #3	United States
6517	Nebbiolo Michet	Italy
6519	Oddball	United States
6521	Olmo 6F v19	United States
6523	Primitivo de Gioia #2	Italy
6524	Primitivo De Gioia #473	Italy
6525	Prokupac	Former Serbia and Montenegro
6527	Dunkelfelder	Germany
6529	Clairette Blanche	United States
6533	Garanoir	Switzerland
6535	Juwel	Germany
6536	Kerner	Germany
6538	Optima	Germany
6540	Reichensteiner	Germany
6542	Saint Laurent	France
6544	Siegerrabe	Germany
6547	Triplett F1-13	United States
6549	Triplett F3-3	United States
6551	Triplett F3-4	United States
6553	Triplett F3-5	United States
6555	Triplett F101-3	United States
6557	Triplett F101-4	United States
6559	Triplett T51-16A	United States
6561	Triplett T61-13	United States
6563	Triplett T170-9B	United States
6565	Triplett T194-1	United States
6567	Triplett T203-1	United States
6569	Triplett T793-1	United States
6571	Triplett 158-8B	United States
6573	Triplett 181-7A	United States
6575	Triplett T34-1	United States
6577	Triplett T82-4B	United States
6579	Triplett T182-4	United States
6581	Affenthaler	Puerto Rico
6583	Alicante Ganzin	United States
6585	Audibert	Germany
6586	Jubileum	United States
6587	Pinot Noir	France
6589	Prokupac	Former Serbia and Montenegro
6591	Rotberger	United States
6592	Sylvaner 742	United States
6594	Sylvaner 749	United States
6596	Vidal 804	France
6598	Vidal 9	United States
6600	Vidal 99T	France
6602	White Riesling x Sauvignon Blanc	United States
6604	Torrontes Riojano	United States
6606	DVIT 2426	Tunisia
6608	DVIT 2426	Tunisia
6610	DVIT 2426	Tunisia
6616	DVIT 2426	Tunisia
6619	DVIT 2426	Tunisia
6624	DVIT 2426	Tunisia
6627	DVIT 2426	Tunisia
6632	DVIT 2426	Tunisia
6636	DVIT 2426	Tunisia
6639	DVIT 2426	Tunisia
6643	DVIT 2426	Tunisia
6651	DVIT 2426	Tunisia
6654	DVIT 2426	Tunisia
6658	DVIT 2426	Tunisia
6663	DVIT 2426	Tunisia
6667	DVIT 2426	Tunisia
6674	Morio Muscat	United States
6676	Madeleine Sylvaner	N/A

## Sheet: CALIFORNIA
SAMPLE ID	CULTIVAR	LOCATION
957	Pinot Gris	Central Coast
958	Pinot Gris	Central Coast
959	Pinot Gris	Central Coast
960	Pinot Gris	Central Coast
961	Pinot Gris	Central Coast
962	Pinot Gris	Central Coast
963	Pinot Gris	Central Coast
964	Pinot Gris	Central Coast
966	Pinot Gris	Central Coast
968	Pinot Gris	Central Coast
969	Pinot Gris	Central Coast
970	Pinot Gris	Central Coast
971	Pinot Gris	Central Coast
972	Pinot Gris	Central Coast
973	Pinot Gris	Central Coast
974	Pinot Gris	Central Coast
975	Pinot Gris	Central Coast
976	Pinot Gris	Central Coast
977	Pinot Gris	Central Coast
979	Pinot Gris	Central Coast
980	Pinot Gris	Central Coast
981	Pinot Gris	Central Coast
982	Pinot Gris	Central Coast
983	Pinot Gris	Central Coast
984	Pinot Gris	Central Coast
985	Pinot Gris	Central Coast
986	Pinot Gris	Central Coast
987	Pinot Gris	Central Coast
988	Pinot Gris	Central Coast
989	Pinot Gris	Central Coast
990	Pinot Gris	Central Coast
992	Pinot Gris	Central Coast
993	Pinot Gris	Central Coast
994	Pinot Gris	Central Coast
995	Pinot Gris	Central Coast
996	Pinot Gris	Central Coast
997	Pinot Noir	Central Coast
998	Pinot Noir	Central Coast
999	Pinot Noir	Central Coast
1000	Pinot Noir	Central Coast
1001	Pinot Noir	Central Coast
1002	Pinot Noir	Central Coast
1003	Pinot Noir	Central Coast
1004	Pinot Noir	Central Coast
1005	Pinot Noir	Central Coast
1006	Pinot Noir	Central Coast
1007	Pinot Noir	Central Coast
1008	Pinot Noir	Central Coast
1009	Pinot Noir	Central Coast
1010	Pinot Noir	Central Coast
1011	Pinot Noir	Central Coast
1012	Pinot Noir	Central Coast
1013	Pinot Noir	Central Coast
1014	Pinot Noir	Central Coast
1015	Pinot Noir	Central Coast
1016	Pinot Noir	Central Coast
1017	Cab Sauv 47	Central Coast
1018	Cab Sauv 47	Central Coast
1019	Cab Sauv 47	Central Coast
1020	Cab Sauv 47	Central Coast
1021	Cab Sauv 47	Central Coast
1022	Cab Sauv 47	Central Coast
1023	Cab Sauv 47	Central Coast
1024	Cab Sauv 47	Central Coast
1025	Cab Sauv 47	Central Coast
1026	Cab Sauv 47	Central Coast
1027	Cab Sauv 47	Central Coast
1028	Cab Sauv 47	Central Coast
1029	Cab Sauv 47	Central Coast
1030	Cab Sauv 47	Central Coast
1031	Cab Sauv 47	Central Coast
1032	Cab Sauv 47	Central Coast
1033	Cab Sauv 47	Central Coast
1034	Cab Sauv 47	Central Coast
1035	Cab Sauv 47	Central Coast
1036	Cab Sauv 47	Central Coast
1037	Malbec Estrella	Central Coast
1038	Malbec Estrella	Central Coast
1039	Malbec Estrella	Central Coast
1040	Malbec Estrella	Central Coast
1041	Malbec Estrella	Central Coast
1042	Malbec Estrella	Central Coast
1043	Malbec Estrella	Central Coast
1044	Malbec Estrella	Central Coast
1045	Malbec Estrella	Central Coast
1046	Malbec Estrella	Central Coast
1047	Malbec Estrella	Central Coast
1048	Malbec Estrella	Central Coast
1049	Malbec Estrella	Central Coast
1050	Malbec Estrella	Central Coast
1051	Malbec Estrella	Central Coast
1052	Malbec Estrella	Central Coast
1053	Malbec Estrella	Central Coast
1054	Malbec Estrella	Central Coast
1055	Malbec Estrella	Central Coast
1056	Malbec Estrella	Central Coast
1057	Cabernet Franc 12	Central Coast
1058	Cabernet Franc 12	Central Coast
1059	Cabernet Franc 12	Central Coast
1060	Cabernet Franc 12	Central Coast
1061	Cabernet Franc 12	Central Coast
1062	Cabernet Franc 12	Central Coast
1063	Cabernet Franc 12	Central Coast
1064	Cabernet Franc 12	Central Coast
1065	Cabernet Franc 12	Central Coast
1066	Cabernet Franc 12	Central Coast
1067	Cabernet Franc 12	Central Coast
1068	Cabernet Franc 12	Central Coast
1069	Cabernet Franc 12	Central Coast
1070	Cabernet Franc 12	Central Coast
1071	Cabernet Franc 12	Central Coast
1072	Cabernet Franc 12	Central Coast
1073	Cabernet Franc 12	Central Coast
1074	Cabernet Franc 12	Central Coast
1075	Cabernet Franc 12	Central Coast
1076	Cabernet Franc 12	Central Coast
1077	Chardonnay	Central Coast
1078	Chardonnay	Central Coast
1079	Chardonnay	Central Coast
1080	Chardonnay	Central Coast
1081	Chardonnay	Central Coast
1082	Chardonnay	Central Coast
1083	Chardonnay	Central Coast
1084	Chardonnay	Central Coast
1085	Chardonnay	Central Coast
1086	Chardonnay	Central Coast
1087	Chardonnay	Central Coast
1088	Chardonnay	Central Coast
1089	Chardonnay	Central Coast
1090	Chardonnay	Central Coast
1091	Chardonnay	Central Coast
1092	Chardonnay	Central Coast
1093	Chardonnay	Central Coast
1094	Chardonnay	Central Coast
1095	Chardonnay	Central Coast
1096	Chardonnay	Central Coast
1097	Pinot Noir	Central Coast
1098	Pinot Noir	Central Coast
1099	Pinot Noir	Central Coast
1100	Pinot Noir	Central Coast
1101	Pinot Noir	Central Coast
1102	Pinot Noir	Central Coast
1103	Pinot Noir	Central Coast
1104	Pinot Noir	Central Coast
1105	Pinot Noir	Central Coast
1106	Pinot Noir	Central Coast
1107	Pinot Noir	Central Coast
1108	Pinot Noir	Central Coast
1109	Pinot Noir	Central Coast
1110	Pinot Noir	Central Coast
1111	Pinot Noir	Central Coast
1112	Pinot Noir	Central Coast
1113	Pinot Noir	Central Coast
1114	Pinot Noir	Central Coast
1115	Pinot Noir	Central Coast
1116	Pinot Noir	Central Coast
1227	Zinfandel	Central Sierra
1228	Zinfandel	Central Sierra
1229	Zinfandel	Central Sierra
1230	Zinfandel	Central Sierra
1231	Cabernet Sauvignon	Central Sierra
1232	Petite Syrah	Central Sierra
1233	Petite Syrah	Central Sierra
1234	Barbera	Central Sierra
1235	Dolcetto	Central Sierra
1236	Dolcetto	Central Sierra
1237	Petite Syrah	Central Sierra
1238	Petite Syrah	Central Sierra
1239	Zinfandel	Central Sierra
1240	Aglianico	Central Sierra
1241	Aglianico	Central Sierra
1242	Barbera	Central Sierra
1243	Barbera	Central Sierra
1244	Zinfandel	Central Sierra
1245	Zinfandel	Central Sierra
1246	Zinfandel	Central Sierra
1247	Zinfandel	Central Sierra
1248	Zinfandel	Central Sierra
1249	Zinfandel	Central Sierra
1250	Mendocino Zinfandel	Central Sierra
1251	Mendocino Zinfandel	Central Sierra
1252	Mendocino Zinfandel	Central Sierra
8274	Cab. Franc	Central Sierra
8275	Cab. Franc	Central Sierra
8276	Zinfandel	Central Sierra
8277	Zinfandel	Central Sierra
8278	Alicante Bouchet	Central Sierra
8279	Zinfandel	Central Sierra
8280	Syrah	Central Sierra
8281	Syrah	Central Sierra
8282	Syrah	Central Sierra
8283	Syrah	Central Sierra
8284	Syrah	Central Sierra
8285	Syrah	Central Sierra
8286	Syrah	Central Sierra
8287	Malbec	Central Sierra
8288	Malbec	Central Sierra
8289	Malbec	Central Sierra
8290	Malbec	Central Sierra
8291	Rousanne	Central Sierra
8526	Cab. Sauv.	Central Sierra
8527	Cab. Sauv.	Central Sierra
8528	Cab. Sauv.	Central Sierra
8529	Syrah	Central Sierra
8530	Syrah	Central Sierra
8531	Chardonnay	Central Sierra
8532	Chardonnay	Central Sierra
8533	Aglicanico	Central Sierra
8534	Refosco	Central Sierra
8535	Cab. franc	Central Sierra
8536	Petite sirah	Central Sierra
8537	Mataro (Mourvedre)	Central Sierra
8538	Tempranillo	Central Sierra
8539	Aglianico	Central Sierra
8540	Aglianico	Central Sierra
1182	Primitivo	Central Sierra
1183	Primitivo	Central Sierra
1184	Primitivo	Central Sierra
1185	Primitivo	Central Sierra
1186	Primitivo	Central Sierra
1187	Primitivo	Central Sierra
1188	Primitivo	Central Sierra
1189	Primitivo	Central Sierra
1190	Primitivo	Central Sierra
1191	Primitivo	Central Sierra
1192	Primitivo	Central Sierra
1193	Primitivo	Central Sierra
1194	Primitivo	Central Sierra
1195	Primitivo	Central Sierra
1196	Primitivo	Central Sierra
1197	Primitivo	Central Sierra
1198	Primitivo	Central Sierra
1199	Primitivo	Central Sierra
1200	Primitivo	Central Sierra
1201	Primitivo	Central Sierra
1202	Barbera	Central Sierra
1203	Barbera	Central Sierra
1204	Barbera	Central Sierra
1205	Barbera	Central Sierra
1206	Barbera	Central Sierra
1207	Barbera	Central Sierra
1208	Barbera	Central Sierra
1209	Barbera	Central Sierra
1210	Barbera	Central Sierra
1211	Barbera	Central Sierra
1212	Barbera	Central Sierra
1213	Barbera	Central Sierra
1214	Barbera	Central Sierra
1215	Barbera	Central Sierra
1216	Barbera	Central Sierra
1217	Barbera	Central Sierra
1218	Barbera	Central Sierra
1219	Barbera	Central Sierra
1220	Barbera	Central Sierra
1221	Barbera	Central Sierra
1222	Barbera	Central Sierra
1223	Barbera	Central Sierra
1224	Barbera	Central Sierra
1225	Barbera	Central Sierra
1226	Barbera	Central Sierra
8159	N/A	Central Sierra
8160	N/A	Central Sierra
8161	N/A	Central Sierra
8162	N/A	Central Sierra
8163	N/A	Central Sierra
947	Flame Seedless	Coachella Valley
948	Flame Seedless	Coachella Valley
949	Flame Seedless	Coachella Valley
950	Flame Seedless	Coachella Valley
951	Flame Seedless	Coachella Valley
952	Sugraones	Coachella Valley
953	Sugraones	Coachella Valley
954	Sugraones	Coachella Valley
955	Sugraones	Coachella Valley
956	Sugraones	Coachella Valley
9004	Pinot noir	Monterey
9005	Pinot noir	Monterey
9006	Chardonnay	Monterey
9007	Pinot noir 115	Monterey
9008	Pinot noir Swan	Monterey
9009	Pinot noir 828	Monterey
9010	Syrah 470	Monterey
9011	Pinot noir La Tache	Monterey
9012	Pinot noir Gamay	Monterey
9013	Pinot noir	Monterey
9014	Pinot noir Pommard 4	Monterey
9015	Pinot noir Swan	Monterey
9016	Pinot noir 777	Monterey
9017	Chardonnay	Monterey
9018	Pinot noir 667	Monterey
9019	Pinot noir 777	Monterey
9020	Pinot noir 2A	Monterey
9021	Pinot noir Swan	Monterey
9022	Pinot noir Pommard	Monterey
9023	Pinot gris 1	Monterey
9024	Pinot noir	Monterey
9025	Cabernet Sauvignon 7	Monterey
9026	Pinot noir 828	Monterey
9027	Cabernet Sauvignon 15	Monterey
9028	Merlot 181	Monterey
9029	Merlot 3	Monterey
9030	Sauvignon blanc 1	Monterey
9031	Chardonnay 4	Monterey
9032	Cabernet Sauvignon	Monterey
9033	Pinot noir Pommard	Monterey
9034	Pinot noir	Monterey
9035	N/A	Monterey
9036	Syrah	Monterey
9037	Pinot noir 667	Monterey
9038	Chardonnay 91	Monterey
9039	Syrah Estrella	Monterey
9040	Pinot noir	Monterey
9041	Pinot noir 1A4	Monterey
9042	Pinot noir	Monterey
1364	Cabernet Sauvignon	Napa
1365	Cabernet Sauvignon	Napa
1366	Cabernet Sauvignon	Napa
1367	Cabernet Sauvignon	Napa
1368	Cabernet Franc	Napa
1369	Cabernet Franc	Napa
1370	Cabernet Franc	Napa
1371	Cabernet Franc	Napa
1372	Cabernet Sauvignon	Napa
1373	Cabernet Sauvignon	Napa
1374	Cabernet Sauvignon	Napa
1375	Cabernet Sauvignon	Napa
1376	Cabernet Sauvignon	Napa
1377	Cabernet Sauvignon	Napa
1378	Cabernet Sauvignon	Napa
1379	Cabernet Sauvignon	Napa
1380	Cabernet Sauvignon	Napa
1381	Cabernet Sauvignon	Napa
1382	Cabernet Sauvignon	Napa
1383	Cabernet Sauvignon	Napa
1384	Cabernet Sauvignon	Napa
1385	Cabernet Sauvignon	Napa
1386	Cabernet Sauvignon	Napa
1387	Cabernet Sauvignon	Napa
1388	Merlot	Napa
1389	Merlot	Napa
1390	Merlot	Napa
1391	Merlot	Napa
1392	Cabernet Sauvignon	Napa
1393	Cabernet Sauvignon	Napa
1394	Cabernet Sauvignon	Napa
1395	Cabernet Sauvignon	Napa
1396	Merlot	Napa
1397	Merlot	Napa
1398	Merlot	Napa
1399	Merlot	Napa
1400	Cabernet Sauvignon	Napa
1401	Cabernet Sauvignon	Napa
1402	Cabernet Sauvignon	Napa
1403	Cabernet Sauvignon	Napa
1404	Merlot	Napa
1405	Merlot	Napa
1406	Merlot	Napa
1407	Merlot	Napa
1408	Cabernet Franc	Napa
1409	Cabernet Franc	Napa
1410	Cabernet Franc	Napa
1411	Cabernet Franc	Napa
1412	Cabernet Sauvignon	Napa
1413	Cabernet Sauvignon	Napa
1414	Cabernet Sauvignon	Napa
1415	Cabernet Sauvignon	Napa
8977	Cabernet Sauvignon	Napa
8978	Cabernet Sauvignon	Napa
8979	Merlot	Napa
8980	Cabernet Franc	Napa
8981	Cabernet Sauvignon	Napa
8982	N/A	Napa
8983	N/A	Napa
8984	N/A	Napa
8985	N/A	Napa
8986	N/A	Napa
8987	N/A	Napa
8988	N/A	Napa
8989	N/A	Napa
8990	N/A	Napa
8991	N/A	Napa
8992	N/A	Napa
8993	N/A	Napa
8994	N/A	Napa
8995	N/A	Napa
8996	N/A	Napa
8997	N/A	Napa
8998	N/A	Napa
8999	N/A	Napa
9000	N/A	Napa
9001	N/A	Napa
1261	Chardonnay	North Coast
1262	Chardonnay	North Coast
1263	Chardonnay	North Coast
1264	Chardonnay	North Coast
1265	Chardonnay	North Coast
1266	Chardonnay	North Coast
1267	Chardonnay	North Coast
1268	Chardonnay	North Coast
1269	Chardonnay	North Coast
1270	Chardonnay	North Coast
1271	Chardonnay	North Coast
1272	Chardonnay	North Coast
1273	Chardonnay	North Coast
1274	Chardonnay	North Coast
1275	Chardonnay	North Coast
1276	Chardonnay	North Coast
1277	Chardonnay	North Coast
1278	Chardonnay	North Coast
1279	Chardonnay	North Coast
1280	Chardonnay	North Coast
1281	N/A	North Coast
1282	N/A	North Coast
1283	N/A	North Coast
1284	N/A	North Coast
1285	N/A	North Coast
1416	Cabernet sauvignon	North Coast
1417	Cabernet sauvignon	North Coast
1418	Cabernet sauvignon	North Coast
1419	Cabernet sauvignon	North Coast
1420	Cabernet sauvignon	North Coast
1421	Cabernet sauvignon	North Coast
1422	Cabernet sauvignon	North Coast
1423	Cabernet sauvignon	North Coast
1424	Cabernet sauvignon	North Coast
1425	Cabernet sauvignon	North Coast
1426	Cabernet sauvignon	North Coast
1427	Cabernet sauvignon	North Coast
1428	Cabernet sauvignon	North Coast
1429	Cabernet sauvignon	North Coast
1430	Cabernet sauvignon	North Coast
1431	Cabernet sauvignon	North Coast
1432	Cabernet sauvignon	North Coast
1433	Cabernet sauvignon	North Coast
1434	Cabernet sauvignon	North Coast
1435	Cabernet sauvignon	North Coast
1436	N/A	North Coast
1437	Pinot grigio	North Coast
1438	Pinot grigio	North Coast
1439	Pinot noir	North Coast
1440	Pinot noir	North Coast
2076	Cabernet sauvignon	North Coast
2077	Cabernet sauvignon	North Coast
2078	Cabernet sauvignon	North Coast
2079	Cabernet sauvignon	North Coast
2080	Cabernet sauvignon	North Coast
2081	Cabernet sauvignon	North Coast
2082	Cabernet sauvignon	North Coast
2083	Cabernet sauvignon	North Coast
2084	Cabernet sauvignon	North Coast
2085	Cabernet sauvignon	North Coast
2086	Cabernet sauvignon	North Coast
2087	Cabernet sauvignon	North Coast
2088	Cabernet sauvignon	North Coast
2089	Cabernet sauvignon	North Coast
2090	Cabernet sauvignon	North Coast
2091	Cabernet sauvignon	North Coast
2092	Cabernet sauvignon	North Coast
2093	Cabernet sauvignon	North Coast
2094	Cabernet sauvignon	North Coast
2095	Cabernet sauvignon	North Coast
1117	Cabernet Sauv 7	San Joaquin Valley
1118	Cabernet Sauv 7	San Joaquin Valley
1119	Cabernet Sauv 7	San Joaquin Valley
1120	Cabernet Sauv 7	San Joaquin Valley
1121	Cabernet Sauv 7	San Joaquin Valley
1122	Cabernet Sauv 7	San Joaquin Valley
1123	Cabernet Sauv 7	San Joaquin Valley
1124	Cabernet Sauv 7	San Joaquin Valley
1125	Cabernet Sauv 7	San Joaquin Valley
1126	Cabernet Sauv 7	San Joaquin Valley
1127	Cabernet Sauv 7	San Joaquin Valley
1128	Cabernet Sauv 7	San Joaquin Valley
1129	Cabernet Sauv 7	San Joaquin Valley
1130	Cabernet Sauv 7	San Joaquin Valley
1131	Cabernet Sauv 7	San Joaquin Valley
1132	Cabernet Sauv 7	San Joaquin Valley
1133	Cabernet Sauv 7	San Joaquin Valley
1134	Cabernet Sauv 7	San Joaquin Valley
1135	Cabernet Sauv 7	San Joaquin Valley
1136	Cabernet Sauv 7	San Joaquin Valley
1137	N/A	San Joaquin Valley
1138	N/A	San Joaquin Valley
1139	N/A	San Joaquin Valley
1140	N/A	San Joaquin Valley
1141	N/A	San Joaquin Valley
1142	Cabernet Sauv 7	San Joaquin Valley
1143	Cabernet Sauv 7	San Joaquin Valley
1144	Cabernet Sauv 7	San Joaquin Valley
1145	Cabernet Sauv 7	San Joaquin Valley
1146	Cabernet Sauv 7	San Joaquin Valley
1147	Cabernet Sauv 7	San Joaquin Valley
1148	Cabernet Sauv 7	San Joaquin Valley
1149	Cabernet Sauv 7	San Joaquin Valley
1150	Cabernet Sauv 7	San Joaquin Valley
1151	Cabernet Sauv 7	San Joaquin Valley
1152	Cabernet Sauv 7	San Joaquin Valley
1153	Cabernet Sauv 7	San Joaquin Valley
1154	Cabernet Sauv 7	San Joaquin Valley
1155	Cabernet Sauv 7	San Joaquin Valley
1156	Cabernet Sauv 7	San Joaquin Valley
1157	Cabernet Sauv 7	San Joaquin Valley
1158	Cabernet Sauv 7	San Joaquin Valley
1159	Cabernet Sauv 7	San Joaquin Valley
1160	Cabernet Sauv 7	San Joaquin Valley
1161	Cabernet Sauv 7	San Joaquin Valley
1162	Montepulciano	San Joaquin Valley
1163	Montepulciano	San Joaquin Valley
1164	Montepulciano	San Joaquin Valley
1165	Montepulciano	San Joaquin Valley
1166	Montepulciano	San Joaquin Valley
1167	Montepulciano	San Joaquin Valley
1168	Montepulciano	San Joaquin Valley
1169	Montepulciano	San Joaquin Valley
1170	Montepulciano	San Joaquin Valley
1171	Montepulciano	San Joaquin Valley
1172	Montepulciano	San Joaquin Valley
1173	Montepulciano	San Joaquin Valley
1174	Montepulciano	San Joaquin Valley
1175	Montepulciano	San Joaquin Valley
1176	Montepulciano	San Joaquin Valley
1177	Montepulciano	San Joaquin Valley
1178	Montepulciano	San Joaquin Valley
1179	Montepulciano	San Joaquin Valley
1180	Montepulciano	San Joaquin Valley
1181	Montepulciano	San Joaquin Valley
2071	Zinfandel	San Joaquin Valley
2072	Zinfandel	San Joaquin Valley
2073	Zinfandel	San Joaquin Valley
2074	Zinfandel	San Joaquin Valley
2075	Zinfandel	San Joaquin Valley
8184	Muscat blanc	San Joaquin Valley
8185	Muscat blanc	San Joaquin Valley
8186	Selma Pete	San Joaquin Valley
8187	Selma Pete	San Joaquin Valley
8188	Selma Pete	San Joaquin Valley
8189	Selma Pete	San Joaquin Valley
8190	Selma Pete	San Joaquin Valley
8191	Selma Pete	San Joaquin Valley
8192	Selma Pete	San Joaquin Valley
8193	Selma Pete	San Joaquin Valley
8194	Selma Pete	San Joaquin Valley
8195	Selma Pete	San Joaquin Valley
8196	Selma Pete	San Joaquin Valley
8197	Selma Pete	San Joaquin Valley
8198	Selma Pete	San Joaquin Valley
8199	Selma Pete	San Joaquin Valley
8200	Selma Pete	San Joaquin Valley
8201	Selma Pete	San Joaquin Valley
8202	Selma Pete	San Joaquin Valley
8203	Selma Pete	San Joaquin Valley
8204	Selma Pete	San Joaquin Valley
8205	Selma Pete	San Joaquin Valley
8206	Ruby Red	San Joaquin Valley
8207	Ruby Red	San Joaquin Valley
8208	Ruby Red	San Joaquin Valley
8209	Ruby Red	San Joaquin Valley
8210	Ruby Red	San Joaquin Valley
8211	Ruby Red	San Joaquin Valley
8212	Ruby Red	San Joaquin Valley
8213	Ruby Red	San Joaquin Valley
8214	Ruby Red	San Joaquin Valley
8215	Ruby Red	San Joaquin Valley
8216	Ruby Red	San Joaquin Valley
8217	Ruby Red	San Joaquin Valley
8218	Ruby Red	San Joaquin Valley
8219	Ruby Red	San Joaquin Valley
8220	Ruby Red	San Joaquin Valley
8221	Ruby Red	San Joaquin Valley
8222	Ruby Red	San Joaquin Valley
8223	Ruby Red	San Joaquin Valley
8224	Ruby Red	San Joaquin Valley
8225	Ruby Red	San Joaquin Valley
8226	Ruby Red	San Joaquin Valley
8227	Ruby Red	San Joaquin Valley
8228	Ruby Red	San Joaquin Valley
8229	Cabernet sauvignon	San Joaquin Valley
8230	Cabernet sauvignon	San Joaquin Valley
8231	Cabernet sauvignon	San Joaquin Valley
8232	Cabernet sauvignon	San Joaquin Valley
8233	Cabernet sauvignon	San Joaquin Valley
8234	Cabernet sauvignon	San Joaquin Valley
8235	Cabernet sauvignon	San Joaquin Valley
8236	Cabernet sauvignon	San Joaquin Valley
8237	Cabernet sauvignon	San Joaquin Valley
8238	Cabernet sauvignon	San Joaquin Valley
8239	Cabernet sauvignon	San Joaquin Valley
8240	Cabernet sauvignon	San Joaquin Valley
8241	Cabernet sauvignon	San Joaquin Valley
8242	Cabernet sauvignon	San Joaquin Valley
8243	Cabernet sauvignon	San Joaquin Valley
8244	Cabernet sauvignon	San Joaquin Valley
8245	Cabernet sauvignon	San Joaquin Valley
8246	Cabernet sauvignon	San Joaquin Valley
8247	Cabernet sauvignon	San Joaquin Valley
8248	Cabernet sauvignon	San Joaquin Valley
8249	Cabernet sauvignon	San Joaquin Valley
8250	Dovine	San Joaquin Valley
8564	Autumn king	San Joaquin Valley
8565	Autumn king	San Joaquin Valley
8566	Autumn king	San Joaquin Valley
8567	Autumn king	San Joaquin Valley
8568	Autumn king	San Joaquin Valley
8569	Autumn king	San Joaquin Valley
8570	Autumn king	San Joaquin Valley
8571	Autumn king	San Joaquin Valley
8572	Autumn king	San Joaquin Valley
8573	Autumn king	San Joaquin Valley
8574	Autumn king	San Joaquin Valley
8575	Autumn king	San Joaquin Valley
8576	Autumn king	San Joaquin Valley
8577	Autumn king	San Joaquin Valley
8578	Autumn king	San Joaquin Valley
8579	Autumn king	San Joaquin Valley
8580	Autumn king	San Joaquin Valley
8581	Autumn king	San Joaquin Valley
8582	Autumn king	San Joaquin Valley
8583	Autumn king	San Joaquin Valley
8584	Luisco	San Joaquin Valley
8585	Luisco	San Joaquin Valley
8586	Scarlet royal	San Joaquin Valley
8587	Scarlet royal	San Joaquin Valley
8655	Dovine	San Joaquin Valley
8656	Dovine	San Joaquin Valley
8657	Dovine	San Joaquin Valley
8292	Chardonnay	San Luis Obispo
8293	Pinot Noir	San Luis Obispo
8294	Chardonnay	San Luis Obispo
8295	Zinfandel	San Luis Obispo
8296	Pinot Noir	San Luis Obispo
8297	Merlot	San Luis Obispo
8298	Chardonnay	San Luis Obispo
8299	Pinot Noir	San Luis Obispo
8300	Pinot Noir	San Luis Obispo
8301	Chardonnay	San Luis Obispo
8302	Pinot Noir	San Luis Obispo
8303	Chardonnay	San Luis Obispo
8304	Chardonnay	San Luis Obispo
8305	Chardonnay	San Luis Obispo
8306	Chardonnay	San Luis Obispo
8307	Zinfandel	San Luis Obispo
8308	Chardonnay	San Luis Obispo
8309	Zinfandel	San Luis Obispo
8310	Pinot Noir	San Luis Obispo
8311	Cabernet Sauvignon	San Luis Obispo
8312	Cabernet Sauvignon	San Luis Obispo
8313	Pinot Noir	San Luis Obispo
8314	Chardonnay	San Luis Obispo
8315	Zinfandel	San Luis Obispo
8316	Chardonnay	San Luis Obispo
8319	Chardonnay	San Luis Obispo
8508	Petite Verdot	San Luis Obispo
8509	Malbet	San Luis Obispo
8510	Pinot Noir	San Luis Obispo
8511	Unknown white	San Luis Obispo
8512	Pinot Noir	San Luis Obispo
8513	Pinot Noir	San Luis Obispo
8514	Pinot Noir	San Luis Obispo
8515	Maybe rootstock	San Luis Obispo
8516	Pinot Noir	San Luis Obispo
8517	Merlot	San Luis Obispo
8518	Merlot	San Luis Obispo
8519	Cabernet Sauvignon	San Luis Obispo
8520	Cabernet Sauvignon	San Luis Obispo
8521	Merlot	San Luis Obispo
8522	Zinfandel	San Luis Obispo
8523	Cabernet Sauvignon	San Luis Obispo
8524	Cabernet Sauvignon	San Luis Obispo
8525	Cabernet Sauvignon	San Luis Obispo
1253	N/A	Sonoma
1254	N/A	Sonoma
1255	N/A	Sonoma
1256	N/A	Sonoma
1257	N/A	Sonoma
1258	N/A	Sonoma
1259	N/A	Sonoma
1260	N/A	Sonoma
8905	Chardonnay	Sonoma
8906	Chardonnay	Sonoma
8907	Pinot noir	Sonoma
8908	Chardonnay	Sonoma
8909	Pinot noir	Sonoma
8910	Chardonnay	Sonoma

## Sheet: FOREIGN COLLECTION
SAMPLE ID	CULTIVAR	COUNTRY OF ORIGIN
87233	Cabernet Sauvignon	South Africa
87234	Cabernet Sauvignon	South Africa
87235	Cabernet Sauvignon	South Africa
87236	Cabernet Sauvignon	South Africa
87237	Cabernet Sauvignon	South Africa
87238	Cabernet Sauvignon	South Africa
87239	Cabernet Sauvignon	South Africa
87240	Cabernet Sauvignon	South Africa
87409	Cabernet Sauvignon	South Africa
87410	Cabernet Sauvignon	South Africa
87413	Cabernet Sauvignon	South Africa
87414	Cabernet Sauvignon	South Africa
87415	Cabernet Sauvignon	South Africa
87416	Cabernet Sauvignon	South Africa
87417	Cabernet Sauvignon	South Africa
87418	Cabernet Sauvignon	South Africa
87419	Cabernet Sauvignon	South Africa
87420	Cabernet Sauvignon	South Africa
87421	Cabernet Sauvignon	South Africa
87422	Cabernet Sauvignon	South Africa
87560	Cabernet Sauvignon	South Africa
87561	Cabernet Sauvignon	South Africa
88741	Cabernet Sauvignon	South Africa
86966	N/A	Australia
G15345	Negro Amaro	Australia
G15346	Negro Amaro	Australia
G15347	Negro Amaro	Australia
G15348	Negro Amaro	Australia
G15349	Negro Amaro	Australia
G15350	Negro Amaro	Australia
9043	N/A	New Zealand
9044	N/A	New Zealand
9045	N/A	New Zealand
9046	N/A	New Zealand
9047	N/A	New Zealand
9048	N/A	New Zealand
ON936	N/A	Canada
ON135	N/A	Canada
ON36	N/A	Canada
ON284	N/A	Canada
ON281	N/A	Canada
ON192	N/A	Canada
ON154	N/A	Canada
ON122	N/A	Canada
G15322	Pinot noir	Spain
