# Supplementary material for: Characterization of grapevine leafroll-associated virus 3 genetic variants and application towards RT-qPCR assay design
Source: PLoS One. 2018 Dec 12;13(12):e0208862. doi: 10.1371/journal.pone.0208862 (PMC6291115; doi:10.1371/journal.pone.0208862)
Supplement: S2 Table — (XLSX) [file pone.0208862.s002.xlsx]

## Sheet: Sheet1
GLRaV-3 Isolate	Sequenced at the FPS	GenBank Accession
GLRaV3-621	No	GQ352631
GLRaV3-623	No	GQ352632
GLRaV3-3138-07	No	JX559645
GLRaV3-8415A	No	KY073323
GLRaV3-8415B	No	KY073324
GLRaV3-CA7246	No	JQ796828
GLRaV3-Cl-766	No	EU344893
GLRaV3-GH11	No	JQ655295
GLRaV3-GH24	No	KM058745
GLRaV3-GH30	No	JQ655296
GLRaV3-GP18	No	EU259806
GLRaV3-I-LR101	No	KY886362
GLRaV3-ISAB-BR	No	KX701860
GLRaV3-ISR	No	KJ174518
GLRaV3-LN	No	JQ423939
GLRaV3m-139	No	JX266782
GLRaV3-NY1	No	AF037268
GLRaV3-PL-20	No	GQ352633
GLRaV3-VB-108	No	MF991951
GLRaV3-TC-BR	No	KX756668
GLRaV3-TRAJ-BR	No	KX756669
GLRaV3-WA-MR	No	GU983863
GLRaV3-NZ-1	No	JX220900
GLRaV3-NZ2	No	JX220899
GLRaV3-NZ-WCA	No	JX220897
GLRaV3-ID45	No	MH796136
GLRaV3-ID46	No	MH796135
GLRaV3-Vdl	No	MK032068
GLRaV3-Pro95	Yes	KY707824
GLRaV3-Rod96	Yes	KY707825
GLRaV3-NdA121	Yes	KY707826
GLRaV3-Trc138	Yes	KY764333
GLRaV3-Trc139	Yes	KY764332
GLRaV3-AU173	Yes	MH521088
GLRaV3-BHA172	Yes	MH521089
GLRaV3-Bla223	Yes	MH521090
GLRaV3-Cab248	Yes	MH521091
GLRaV3-Cha103	Yes	MH521092
GLRaV3-Cha106	Yes	MH521093
GLRaV3-Cha137	Yes	MH521094
GLRaV3-Cha138	Yes	MH521095
GLRaV3-Cha138b	Yes	MH521096
GLRaV3-Cha141	Yes	MH521097
GLRaV3-Cha246	Yes	MH521098
GLRaV3-Cha246b	Yes	MH521099
GLRaV3-Cha247	Yes	MH521100
GLRaV3-Dk256	Yes	MH521101
GLRaV3-185	Yes	MH521102
GLRaV3-245	Yes	MH521103
GLRaV3-Gor259	Yes	MH521104
GLRaV3-Gre233	Yes	MH521105
GLRaV3-Ita218	Yes	MH521106
GLRaV3-Ita219	Yes	MH521107
GLRaV3-Kat255	Yes	MH521108
GLRaV3-Kat255b	Yes	MH521109
GLRaV3-Kis24	Yes	MH521110
GLRaV3-Kis252	Yes	MH521111
GLRaV3-LN3204	Yes	MH521112
GLRaV3-Mal162	Yes	MH521113
GLRaV3-Mar239	Yes	MH521114
GLRaV3-Mer240	Yes	MH521115
GLRaV3-Pin244	Yes	MH521116
GLRaV3-Pin244b	Yes	MH521117
GLRaV3-Pin249	Yes	MH521118
GLRaV3-Tou260	Yes	MH521119
