# Supplementary material for: Characterization of grapevine leafroll-associated virus 3 genetic variants and application towards RT-qPCR assay design
Source: PLoS One. 2018 Dec 12;13(12):e0208862. doi: 10.1371/journal.pone.0208862 (PMC6291115; doi:10.1371/journal.pone.0208862)
Supplement: S3 Table — (XLSX) [file pone.0208862.s003.xlsx]

## Sheet: Sheet1
SAMPLE ID	SOURCE	VARIETY	COUNTRY OF ORIGIN	DAS-ELISA	FPST RT-qPCR (CT Value)
37255	FPS Pipeline	Moschardina	United States	POS	21.333
38525	FPS Pipeline	Zeini	Israel	POS	21.362
38874	FPS Pipeline	Pribidrag	Croatia	POS	19.587
39895	FPS Pipeline	Marufo	N/A	POS	20.899
39907	FPS Pipeline	Plavac mali	N/A	POS	20.29
39911	FPS Pipeline	Primitivo	N/A	POS	17.983
39927	FPS Pipeline	Rufete	Portugal	POS	21.201
42061	FPS Pipeline	Raboso Piave	United States	POS	21.292
43925	FPS Pipeline	Nero d'Avola	Italy	POS	19.971
44350	FPS Pipeline	Kishmish Vatkana	Hungary	POS	18.489
44362	FPS Pipeline	Kishmish Vatkana	Hungary	POS	20.33
44387	FPS Pipeline	L'Acadie	Canada	POS	22.23
45068	FPS Pipeline	Gallo 2008-24-1	Italy	POS	22.1
45248	FPS Pipeline	Cabernet Sauvignon	United States	POS	18.71
46822	FPS Pipeline	Cherta	N/A	POS	20.722
48209	FPS Pipeline	Nehelescol	Japan	POS	19.602
48279	FPS Pipeline	Plavac mali	Croatia	POS	18.767
48307	FPS Pipeline	Plavac mali	Croatia	POS	20.869
48321	FPS Pipeline	Dobričić	Croatia	POS	22.67
48349	FPS Pipeline	Babica	Croatia	POS	20.26
48363	FPS Pipeline	Glavinuša	Croatia	POS	19.133
48379	FPS Pipeline	Malvasia Dubrovacka	Croatia	POS	19.195
50569	FPS Pipeline	Syrah	United States	POS	22.976
52233	FPS Pipeline	Early Sweet	Israel	POS	24.712
52261	FPS Pipeline	Zeni	Israel	POS	21.349
52291	FPS Pipeline	Ben Hur	United States	POS	25.802
52387	FPS Pipeline	Victoria Red	United States	POS	21.234
52429	FPS Pipeline	Arkansas 1400	United States	POS	20.21
52688	FPS Pipeline	N/A	Canada	POS	21.713
52702	FPS Pipeline	N/A	Canada	POS	24.178
52646	FPS Pipeline	Dunstan #2	Canada	POS	20.809
52716	FPS Pipeline	Ill.179-1	Canada	POS	22.177
52744	FPS Pipeline	Ill.208-6	Canada	POS	24.05
52772	FPS Pipeline	Ill.320-1	Canada	POS	25.967
52786	FPS Pipeline	Ill.5-1	Canada	POS	21.815
52814	FPS Pipeline	Katelin	Canada	POS	28.05
52870	FPS Pipeline	Varousset	Canada	POS	26.083
52884	FPS Pipeline	Vintinto	Canada	POS	24.405
52885	FPS Pipeline	Vintinto	N/A	POS	20.973
52898	FPS Pipeline	V52084	Canada	POS	21.368
52940	FPS Pipeline	V68042	Canada	POS	24.889
55009	FPS Pipeline	Ali Shaitan	Turkmenistan	POS	21.418
55013	FPS Pipeline	Bez el-Anza	N/A	POS	18.94
55027	FPS Pipeline	Dk #03	Turkmenistan	POS	20.537
55031	FPS Pipeline	Dk #2	Turkmenistan	POS	21.499
55033	FPS Pipeline	Dk #21 Chernyi	Turkmenistan	POS	22.57
55035	FPS Pipeline	Dk #17	Turkmenistan	POS	25.995
55045	FPS Pipeline	Fayoumi	N/A	POS	18.381
55053	FPS Pipeline	Garganega	N/A	POS	20.88
55055	FPS Pipeline	Garnacha Peluda	Spain	POS	18.881
55059	FPS Pipeline	Gm 4-46	N/A	POS	25.378
55061	FPS Pipeline	Greco di Tufo	Italy	POS	19.959
55063	FPS Pipeline	Gurgon	Turkmenistan	POS	19.911
55077	FPS Pipeline	Shami	N/A	POS	21.257
55081	FPS Pipeline	Kush Dzhumurtka	Turkmenistan	POS	21.702
55087	FPS Pipeline	Mamidon	Turkmenistan	POS	19.635
55099	FPS Pipeline	Graciano	N/A	POS	19.256
55109	FPS Pipeline	Negro Amaro	N/A	POS	21.855
55127	FPS Pipeline	Pinot noir	N/A	POS	22.851
55129	FPS Pipeline	Primitivo	N/A	POS	22.204
55137	FPS Pipeline	Shami	N/A	POS	21.228
55143	FPS Pipeline	Tamar	N/A	POS	23.556
55149	FPS Pipeline	Vranac	N/A	POS	22.51
55409	FPS Pipeline	Steuben	United States	POS	23.597
55766	FPS Pipeline	IAC 572	United States	POS	24.875
55953	FPS Pipeline	Black Beet	Korea (South)	POS	19.646
55967	FPS Pipeline	Nagano Purple	Korea (South)	POS	24.709
55983	FPS Pipeline	Pošip bijeli	Croatia	POS	19.788
55995	FPS Pipeline	Pošip bijeli	Croatia	POS	19.571
56011	FPS Pipeline	Rukatac	Croatia	POS	20.621
56037	FPS Pipeline	Vitis 13-02	France	POS	21.303
56066	FPS Pipeline	Vitis 13-04	France	POS	20.793
58389	FPS Pipeline	Durif	United States	POS	19.782
58402	FPS Pipeline	Mourvèdre	United States	POS	19.013
58447	FPS Pipeline	Syrah	United States	POS	21.818
58662	FPS Pipeline	Mavrodaphne	Greece	POS	22.779
58688	FPS Pipeline	Rodítis	Greece	POS	20.732
58702	FPS Pipeline	Savatiano	Greece	POS	21.761
58868	FPS Pipeline	Goron de Bovernier	France	POS	22.171
58996	FPS Pipeline	Touriga Franca	Portugal	POS	23.219
59008	FPS Pipeline	Touriga Franca	Portugal	POS	20.665
59022	FPS Pipeline	Touriga Franca	Portugal	POS	22.238
59768	FPS Pipeline	Elbling	United States	POS	20.585
62716	FPS Pipeline	Big Pete	United States	POS	21.001
63697	FPS Pipeline	Ricci St. Laurent	United States	POS	20.356
63758	FPS Pipeline	Agiorgitiko	Greece	POS	20.638
63786	FPS Pipeline	Athiri	Greece	POS	20.841
63884	FPS Pipeline	Limniona	Greece	POS	22.728
63926	FPS Pipeline	Sklava	Greece	POS	23.354
64133	FPS Pipeline	Prosecco	United States	POS	20.7
64347	FPS Pipeline	Frappato	Italy	POS	20.216
64376	FPS Pipeline	Carricante	Italy	POS	21.332
64404	FPS Pipeline	Nerello Mascalese	Italy	POS	19.216
64474	FPS Pipeline	Mars	United States	POS	20.108
71622	FPS Pipeline	St. Vincent	United States	POS	21.82
71626	FPS Pipeline	Muscat Bailey A	Korea (South)	POS	21.662
71969	FPS Pipeline	Shine Muscat	Korea (South)	POS	22.56
73025	FPS Pipeline	BHAU 19-010	Spain	POS	22.1
73026	FPS Pipeline	AU 33-057	Spain	POS	22.312
73027	FPS Pipeline	AU 33-5	Spain	POS	23.741
73029	FPS Pipeline	BHAU 1-26	Spain	POS	22.547
73030	FPS Pipeline	BHAU 6-17	Spain	POS	22.17
74676	FPS Pipeline	Agiorgitiko	Greece	POS	25.532
74901	FPS Pipeline	Greco Nero	Italy	POS	24.551
74903	FPS Pipeline	Mantonico	Italy	POS	22.098
80818	FPS Pipeline	Chardonnay	United States	POS	21.323
82871	FPS Pipeline	Sauvignon blanc	United States	POS	26.352
82875	FPS Pipeline	Trousseau	United States	POS	22.402
83030	FPS Pipeline	Cabernet Sauvignon	United States	POS	21.906
83208	FPS Pipeline	Ledbetter P3	United States	POS	20.57
84740	FPS Pipeline	Malvasia Istriana	Italy	POS	19.143
84748	FPS Pipeline	Lacrima di Morro d'Alba	Italy	POS	24.962
84829	FPS Pipeline	Meynieu 6	United States	POS	26.723
87474	FPS Pipeline	N/A	United States	POS	24.354
87510	FPS Pipeline	N/A	United States	POS	19.611
87511	FPS Pipeline	N/A	United States	POS	19.329
87512	FPS Pipeline	N/A	United States	POS	20.566
87557	FPS Pipeline	N/A	United States	POS	24.88
87604	FPS Pipeline	N/A	United States	POS	20.726
87606	FPS Pipeline	N/A	United States	POS	20.544
87608	FPS Pipeline	N/A	United States	POS	23.972
87610	FPS Pipeline	N/A	United States	POS	23.128
87612	FPS Pipeline	N/A	United States	POS	22.175
87614	FPS Pipeline	N/A	United States	POS	22.888
87616	FPS Pipeline	N/A	United States	POS	19.968
87922	FPS Pipeline	N/A	United States	POS	19.716
89432	FPS Pipeline	N/A	United States	POS	20.663
89434	FPS Pipeline	N/A	United States	POS	20.191
83804	DVC	Cabernet Sauvignon	United States	POS	21.552
83806	DVC	Cabernet Sauvignon	United States	POS	22.708
83808	DVC	Cabernet Sauvignon	United States	POS	22.356
83810	DVC	Cabernet Sauvignon	United States	POS	21.316
83812	DVC	Cabernet Sauvignon	United States	POS	20.977
83814	DVC	Cabernet Sauvignon	United States	POS	20.472
83816	DVC	Cabernet Sauvignon	United States	POS	20.113
83818	DVC	Cabernet Sauvignon	United States	POS	21.384
83820	DVC	Cabernet Sauvignon	United States	POS	20.992
83822	DVC	Cabernet Sauvignon	United States	POS	21.046
83824	DVC	Cabernet Sauvignon	United States	POS	22.053
83829	DVC	Cabernet Sauvignon	United States	POS	22.42
83831	DVC	Cabernet Sauvignon	United States	POS	21.565
83832	DVC	Cabernet Sauvignon	United States	POS	20.065
83833	DVC	Cabernet Sauvignon	United States	POS	20.638
83834	DVC	Cabernet Sauvignon	United States	POS	20.92
83837	DVC	Cabernet Sauvignon	United States	POS	22.206
83841	DVC	Aglianico 01	United States	POS	17.904
83850	DVC	Bonarda	United States	POS	20.591
83852	DVC	Cortese	United States	POS	20.776
83854	DVC	Cortese	United States	POS	21.091
83856	DVC	Teroldego	United States	POS	22.204
83857	DVC	Teroldego	United States	POS	20.435
83879	DVC	Ruby Cabernet	United States	POS	19.465
83881	DVC	Sangiovese	United States	POS	19.616
83884	DVC	Seedless Emperor	United States	POS	21.423
83886	DVC	Seedless Emperor	United States	POS	20.752
83890	DVC	Saint Macaire 03	United States	POS	18.602
83898	DVC	Torrontes	United States	POS	21.317
83900	DVC	White Riesling - 03	United States	POS	21.506
83902	DVC	White Riesling	United States	POS	20.471
83904	DVC	Chardonnay	United States	POS	20.798
83906	DVC	Italia	United States	POS	20.027
83908	DVC	Marsanne	United States	POS	21.47
83912	DVC	Merlot	United States	POS	22.265
83914	DVC	N/A	United States	POS	20.425
83916	DVC	Fayoumi	United States	POS	19.905
83918	DVC	Olmo 1493	United States	POS	22.507
83924	DVC	Castella	United States	POS	19.98
83926	DVC	Gharibi	United States	POS	22.102
83931	DVC	Katta Kourgane	United States	POS	21.405
83932	DVC	Koshu	United States	POS	21.583
83934	DVC	Neirbetta	United States	POS	20.975
83936	DVC	Primitivo	United States	POS	19.235
83938	DVC	Primitivo S4	United States	POS	18.829
83944	DVC	Tamar S2	United States	POS	19.715
83958	DVC	Chenin Blanc	United States	POS	21.029
83970	DVC	Carignane	United States	POS	19.807
83974	DVC	N/A	United States	POS	21.252
83976	DVC	Zinfandel	United States	POS	21.135
83980	DVC	Melon	United States	POS	22.123
83982	DVC	Emperor	United States	POS	20.858
83998	DVC	Sauvignon Blanc	United States	POS	20.411
84000	DVC	Refosco	United States	POS	19.539
84002	DVC	N/A	United States	POS	20.843
84008	DVC	A'Asemi	United States	POS	21.422
84014	DVC	Castella	United States	POS	20.752
84016	DVC	Catarratto	United States	POS	20.947
84020	DVC	Harslevelu	United States	POS	21.896
84022	DVC	Limberger	United States	POS	20.352
84032	DVC	Mourisco-da-Semente	United States	POS	18.298
84038	DVC	Rotgipfler	United States	POS	19.405
84040	DVC	Sami	United States	POS	20.836
84042	DVC	Sauvignon Blanc	United States	POS	20.469
84052	DVC	Tintureiro	United States	POS	20.626
84068	DVC	Sauvignon Blanc	United States	POS	20.983
84080	DVC	Cabernet Sauvignon	United States	POS	19.668
84084	DVC	Chardonnay	United States	POS	19.774
4176	NCGR	Dschan im Isium	Soviet Union	POS	22.427
4178	NCGR	Murma Isium	Soviet Union	POS	20.538
4179	NCGR	Alulu	United States	POS	22.042
4181	NCGR	Appley Towers	United States	POS	20.27
4183	NCGR	Cape Currant	South Africa	POS	23.546
4197	NCGR	Tscharas	United States	POS	21.765
4201	NCGR	Almeria	United States	POS	23.262
4204	NCGR	Black Hamburg	Denmark	POS	25.162
4205	NCGR	Calmeria	United States	POS	21.182
4207	NCGR	Corniola	Italy	POS	25.902
4216	NCGR	Madeleine Angervine	United States	POS	20.613
4218	NCGR	Rangspray	India	POS	22.212
4225	NCGR	Poet Matabon	United States	POS	21.335
4228	NCGR	Perla Di Csaba	Italy	POS	21.001
4230	NCGR	Nunaka Sia	Afghanistan	POS	23.847
4232	NCGR	Prunella Moscato	Italy	POS	20.973
4234	NCGR	Asma	Russian Federation	POS	19.934
4236	NCGR	Kastour Runi	United States	POS	22.171
4238	NCGR	Kishmish of VIR	Soviet Union	POS	20.73
4240	NCGR	Futuna 699	United States	POS	24.308
4246	NCGR	Futuna 700	United States	POS	21.28
4248	NCGR	Klusaine Red	Russian Federation	POS	21.935
4249	NCGR	Kandhari	India	POS	20.183
4271	NCGR	Moscato D'adda	United States	POS	21.372
4273	NCGR	Black Muscat Alexandria	United States	POS	22.003
4275	NCGR	Chasselas des Bouches-du-Rhone	United States	POS	20.737
4277	NCGR	Terra Promessa	United States	POS	19.677
4281	NCGR	Silver Frontignan	United States	POS	21.071
4285	NCGR	Chasselas Michel Tompa	United States	POS	25.827
4287	NCGR	Perbos 205	United States	POS	19.448
4299	NCGR	Lady Hutt	United States	POS	19.758
4301	NCGR	Mrs. Prince's Black Muscat	United States	POS	20.147
4303	NCGR	Foster's white seedling	United States	POS	19.834
4305	NCGR	Syrian	United States	POS	20.816
4307	NCGR	Fresno 35-75	United States	POS	20.921
4309	NCGR	Trieste	United States	POS	22.156
4311	NCGR	Muscat D'adda	France	POS	18.801
4313	NCGR	Orange Muscat	United States	POS	22.207
4315	NCGR	Shtur Angur	Russian Federation	POS	19.685
4317	NCGR	Fresno 32-139	United States	POS	20.772
4323	NCGR	Oubeidy	Lebanon	POS	18.927
4325	NCGR	Taifi	Russian Federation	POS	19.58
4327	NCGR	Himrisnky	Russian Federation	POS	20.91
4329	NCGR	Loose Perlette	United States	POS	21.981
4331	NCGR	Muscato Vidor	United States	POS	21.835
4333	NCGR	Nonno Giovanni	United States	POS	22.106
4353	NCGR	Kishmish-charni	India	POS	22.487
4355	NCGR	Malta Seedless	United States	POS	20.342
4357	NCGR	Moscatel Ros. de Blas	Argentina	POS	20.757
4359	NCGR	Rizamat	Soviet Union	POS	21.893
4365	NCGR	Muscat Caillaba	United States	POS	19.005
4367	NCGR	Muscat of Hungary	Hungary	POS	19.379
4369	NCGR	White Calabrian	United States	POS	19.014
4375	NCGR	al Borla	Soviet Union	POS	22.257
4378	NCGR	Asma	Russian Federation	POS	20.293
4379	NCGR	Asma Sohwars	Soviet Union	POS	21.08
4381	NCGR	Barmak Isium	Soviet Union	POS	20.341
4383	NCGR	Bias Kukuzeti	Soviet Union	POS	20.076
4385	NCGR	Blanc de Crimei	Soviet Union	POS	24.442
4387	NCGR	Cirmisi Sap de Sudak	Soviet Union	POS	25.861
4389	NCGR	Demir Kara	Soviet Union	POS	19.566
4391	NCGR	Kakourdess Weis	Soviet Union	POS	20.427
4393	NCGR	Mourvedre Famellestadt	Soviet Union	POS	20.203
4395	NCGR	Rosa Minna	Soviet Union	POS	18.79
4397	NCGR	Rosa Reveliotti	Soviet Union	POS	20.114
4398	NCGR	Stambulari	Russian Federation	POS	20.597
4400	NCGR	Abla Aganin Isium	Russian Federation	POS	19.651
4408	NCGR	Stambulari	Russian Federation	POS	20.933
4410	NCGR	Ab Jusht	Afghanistan	POS	23.337
4412	NCGR	Agadia	United States	POS	21.901
4418	NCGR	Angelina	United States	POS	19.976
4420	NCGR	Angevine Oberlin	France	POS	19.329
4422	NCGR	Angulata	United States	POS	19.374
4429	NCGR	Barbableu	Italy	POS	21.855
4430	NCGR	Barone Dell'aterno	Italy	POS	22.973
4432	NCGR	Beauty Seedless	United States	POS	24.045
4434	NCGR	Bellino	United States	POS	20.646
4436	NCGR	Black Hamburg	Denmark	POS	22.559
4438	NCGR	Black Monukka	United States	POS	22.1
4440	NCGR	Black Morocco	United States	POS	22.826
4442	NCGR	Burgrave	United States	POS	21.056
4444	NCGR	Calmeria	United States	POS	20.48
4446	NCGR	Cannon Hall	Belgium	POS	20.608
4447	NCGR	Cardinal	United States	POS	20.209
4449	NCGR	Chasselas Musque	France	POS	23.272
4451	NCGR	Chasselas Napoleon	Germany	POS	23.156
4456	NCGR	Conte Rosso	Italy	POS	22.363
4458	NCGR	Cornichon	United States	POS	21.858
4462	NCGR	Criolla Mesa	United States	POS	22.406
4463	NCGR	Damas Rose	United States	POS	21.204
4465	NCGR	Dabouki	Israel	POS	21.876
4467	NCGR	De Hero Di St. Vallier	Italy	POS	21.781
4475	NCGR	Duc De Malakoff	France	POS	23.772
4477	NCGR	Emile Royal	United States	POS	24.5
4479	NCGR	Emperor	United States	POS	21.679
4481	NCGR	English Colossal	United States	POS	21.085
4483	NCGR	Esperia	Italy	POS	24.154
4485	NCGR	Estellato	France	POS	21.813
4487	NCGR	Eununi	Israel	POS	20.895
4489	NCGR	G8-30	United States	POS	21.82
4491	NCGR	Fahri Kalamak	Afghanistan	POS	24.988
4493	NCGR	Ferdinand de Lesseps	South Africa	POS	20.929
4495	NCGR	Ghula Dari	Afghanistan	POS	24.66
4497	NCGR	Gold	United States	POS	19.88
4499	NCGR	Gros Maroc	United States	POS	20.291
4501	NCGR	Hassaine	United States	POS	24.641
4503	NCGR	Husseine	Afghanistan	POS	21.104
4505	NCGR	Impero	Italy	POS	20.227
4507	NCGR	Johanna Mathiasz	Austria	POS	20.979
4509	NCGR	July Muscat	United States	POS	19.387
4513	NCGR	Kandahari	Afghanistan	POS	22.729
4515	NCGR	Khalchili	Afghanistan	POS	21.575
4524	NCGR	Lal Sorkh	Afghanistan	POS	21.888
4526	NCGR	Laubscher's Gem	South Africa	POS	23.905
4529	NCGR	Lattuario	Italy	POS	22.997
4530	NCGR	Littorio	Italy	POS	21.26
4532	NCGR	Long Emperor	United States	POS	21.041
4534	NCGR	Luglienga	United States	POS	21.945
4536	NCGR	Luquaci Thompson	United States	POS	21.193
4538	NCGR	Madeleine Angevine	United States	POS	19.941
4540	NCGR	Teneron	United States	POS	22.772
4542	NCGR	Malaga Rosada	Peru	POS	22.053
4544	NCGR	Marengo	Italy	POS	22.968
4546	NCGR	Marvel of Vaucluse	United States	POS	21.004
4548	NCGR	Memory of Queen Elizabeth	Austria	POS	17.89
4550	NCGR	Milton	United States	POS	19.563
4552	NCGR	Monakka	Afghanistan	POS	21.106
4554	NCGR	Muscat Gros Noir Hatif	France	POS	20.607
4559	NCGR	Muscat Hamburg	United Kingdom	POS	23.596
4563	NCGR	Muscat Noir de Hongrie	United States	POS	22.022
4565	NCGR	Muscat Szauter	United States	POS	19.986
4567	NCGR	Muscat Talebot	United States	POS	21.304
4569	NCGR	Netter	Israel	POS	21.226
4571	NCGR	Nicolas Horthy #39	Hungary	POS	22.475
4573	NCGR	Nimrang #58	Russian Federation	POS	22.442
4575	NCGR	Ohanes	United States	POS	21.331
4577	NCGR	Olivette Blanche	United States	POS	19.637
4581	NCGR	Olivette Rose	United States	POS	22.668
4585	NCGR	Opale	Italy	POS	20.942
4587	NCGR	Pais	Chile	POS	21.935
4589	NCGR	Pardinia	Italy	POS	22.063
4591	NCGR	Perla di Csaba	Italy	POS	21.465
4593	NCGR	Perlette	United States	POS	21.579
4595	NCGR	Precoce de Malingre	South Africa	POS	20.982
4597	NCGR	Primiera	Italy	POS	22.119
4601	NCGR	Queen	United States	POS	20.227
4603	NCGR	Queen of the Vineyard	Austria	POS	20
4605	NCGR	Rambola	United States	POS	24.238
4607	NCGR	Red Malaga	Spain	POS	20.159
4608	NCGR	Rhazaki de Crete	Greece	POS	21.065
4610	NCGR	Rosaki	France	POS	21.851
4612	NCGR	Ribier	United States	POS	22.697
4614	NCGR	Rodites	United States	POS	22.609
4616	NCGR	Royal E	Belgium	POS	22.499
4618	NCGR	Rozovii Kishmish	Georgia	POS	19.19
4622	NCGR	Sahibi	Afghanistan	POS	21.304
4624	NCGR	Sahibi Sorkh	Afghanistan	POS	22.822
4628	NCGR	San Martino	Italy	POS	24.431
4632	NCGR	Schiradzouli Violet	United States	POS	22.828
4636	NCGR	Seedless Emperor	United States	POS	22.622
4638	NCGR	Shami	Israel	POS	21.251
4639	NCGR	Shando Khari	Afghanistan	POS	22.279
4641	NCGR	Siar	Afghanistan	POS	23.285
4643	NCGR	Solferino	Italy	POS	22.676
4645	NCGR	Sovrana	Italy	POS	20.978
4647	NCGR	Sultana	United States	POS	24.555
4649	NCGR	Sultana Moscata	Italy	POS	21.056
4651	NCGR	Gewurtztraminer	Russian Federation	POS	23.703
4653	NCGR	Sultanina Marble	United States	POS	23.884
4658	NCGR	Tallian	Hungary	POS	21.953
4659	NCGR	Tand	Afghanistan	POS	23.923
4661	NCGR	Flame Tokay	United States	POS	20.921
4663	NCGR	Thompson Seedless	United States	POS	21.914
4664	NCGR	Thomuscat	United States	POS	20.256
4666	NCGR	Tschilaci	United States	POS	22.411
4668	NCGR	Tokay	United States	POS	20.507
4670	NCGR	Turkish Grape	Turkey	POS	21.258
4672	NCGR	Uva Romano	United States	POS	21.261
4674	NCGR	Van Der Laan	United States	POS	19.777
4676	NCGR	Victor	Italy	POS	20.593
4678	NCGR	Volta	Italy	POS	19.742
4680	NCGR	Vorosmarthy	Hungary	POS	19.592
4682	NCGR	White Corinth	United States	POS	21.488
4684	NCGR	White Tokay	Italy	POS	20.391
4686	NCGR	Zabalkanski	United States	POS	21.525
4688	NCGR	Verdal	United States	POS	20.589
4690	NCGR	Rosaki	France	POS	21.304
4692	NCGR	Sideritis	Greece	POS	23.318
4694	NCGR	Hakiki	Greece	POS	21.965
4696	NCGR	Itonychi Lefko	Greece	POS	22.61
4700	NCGR	Angelo Pirovano	Italy	POS	22.762
4702	NCGR	Askary	Iran	POS	25.129
4704	NCGR	Augustiatico	Greece	POS	23.362
4706	NCGR	Chirsostaphylo	Greece	POS	22.377
4708	NCGR	Clotilde Prosperi	United States	POS	20.646
4710	NCGR	Dais-el-Anz	Iraq	POS	23.523
4712	NCGR	Daphne	Greece	POS	24.149
4714	NCGR	Dermatas	Greece	POS	21.61
4716	NCGR	Fakdi	India	POS	21.312
4718	NCGR	Fraula Kihi	Greece	POS	21.709
4720	NCGR	Eftakilo	Greece	POS	20.606
4722	NCGR	Husseine	Afghanistan	POS	22.305
4724	NCGR	Italia (IP 65)	Italy	POS	20.598
4725	NCGR	Iviar Oliver	United States	POS	21.1
4727	NCGR	Julius Caesar	United States	POS	21.853
4729	NCGR	Keshmesh	Iran	POS	23.768
4731	NCGR	Kontegalo	Greece	POS	21.983
4733	NCGR	Kurutaktas	Greece	POS	22.569
4735	NCGR	Lacturario	Argentina	POS	23.354
4736	NCGR	Mamelon	United States	POS	21.721
4738	NCGR	Markandi	Greece	POS	20.792
4740	NCGR	Maria Pirovano	Italy	POS	20.457
4743	NCGR	Olho de Pargo	Portugal	POS	20.002
4744	NCGR	Olivette Bauthelette	South Africa	POS	20.452
4746	NCGR	Petinos	Greece	POS	22.106
4748	NCGR	Pseuthosirico	Greece	POS	22.346
4750	NCGR	Red Hanepoot	South Africa	POS	21.692
4752	NCGR	Ribier	Belgium	POS	23.144
4754	NCGR	Romania	United States	POS	23.779
4755	NCGR	Royal	Belgium	POS	21.851
4758	NCGR	Suavis	Italy	POS	20.63
4760	NCGR	Chaouchi Politico	Greece	POS	24.481
4762	NCGR	Trifera	Greece	POS	23.124
4764	NCGR	Volarova	Former Serbia and Montenegro	POS	21.882
4766	NCGR	Verdal	United States	POS	22.366
4768	NCGR	Vustolethi	Greece	POS	20.493
4770	NCGR	Youritico	Greece	POS	22.402
4772	NCGR	Zerk	United States	POS	25.181
4774	NCGR	Zlahtina	Former Serbia and Montenegro	POS	22.194
4776	NCGR	Rhazaki Anatolico	Greece	POS	20.982
4778	NCGR	Rodites	Greece	POS	22.28
4780	NCGR	Ak Schekerek	Germany	POS	21.473
4782	NCGR	Diamante Nero	Italy	POS	20.35
4784	NCGR	Kyoho	Japan	POS	20.215
4785	NCGR	Muscat Hamburg	United States	POS	24.953
4787	NCGR	Muscat St. Laurent	United States	POS	19.804
4789	NCGR	Black Corinth	Greece	POS	21.517
4791	NCGR	Muscat Hamburg	United States	POS	19.671
4793	NCGR	Kule Dary	Germany	POS	21.124
4795	NCGR	BHOKRI	India	POS	20.192
4797	NCGR	Seedless Tokay	United States	POS	20.302
4799	NCGR	Muscat BR39	United States	POS	20.339
4801	NCGR	Gewurtztraminer	Russian Federation	POS	22.393
4803	NCGR	Austrian Seedless	United States	POS	22.707
4809	NCGR	Seeded Thompson	United States	POS	20.593
4811	NCGR	Aurora	Italy	POS	22.053
4813	NCGR	Fort Ross Vine	United States	POS	20.608
4815	NCGR	Poet Matabon	United States	POS	21.591
4817	NCGR	Austrian Seedless	United States	POS	21.939
4819	NCGR	Barbaleu	United States	POS	20.716
4821	NCGR	Muscat Rouge Fouce	United States	POS	19.439
4823	NCGR	Olivette Noire	United States	POS	21.404
4825	NCGR	12-May	Former Serbia and Montenegro	POS	22.827
4827	NCGR	14-May	United States	POS	20.627
4829	NCGR	15-May	United States	POS	21.584
4831	NCGR	Dabouki	Israel	POS	23.142
4833	NCGR	Ghula Dari	Afghanistan	POS	21.596
4835	NCGR	Khalili	Afghanistan	POS	21.503
4837	NCGR	Kishmish Sorkh	Afghanistan	POS	20.374
4839	NCGR	Volta	Italy	POS	20.14
4841	NCGR	DVIT 2044	Algeria	POS	20.737
4843	NCGR	DVIT 2049	Greece	POS	20.412
4845	NCGR	Husseine	Afghanistan	POS	20.02
4847	NCGR	Pirovano 5	Italy	POS	22.203
4849	NCGR	Black Kishmish	Soviet Union	POS	20.932
4851	NCGR	Olivette Noir	France	POS	22.708
4853	NCGR	Midget Thompson Seedless	United States	POS	21.225
4855	NCGR	Black Hamburg	United States	POS	22.913
4859	NCGR	Kokour Rot	Soviet Union	POS	19.72
4861	NCGR	Precoce D'astrachan	Soviet Union	POS	23.332
4863	NCGR	Taschli	Soviet Union	POS	20.993
4865	NCGR	Wengerka	Soviet Union	POS	18.924
4867	NCGR	Himrisnky	Russian Federation	POS	19.855
4869	NCGR	Askari	Afghanistan	POS	20.756
4871	NCGR	Barlinka	United States	POS	20.239
4875	NCGR	Black Prince	United States	POS	23.759
4877	NCGR	Black Rose	United States	POS	21.361
4879	NCGR	Buckland's Sweetwater	United States	POS	20.935
4881	NCGR	Canner	United States	POS	23.561
4892	NCGR	Danugue	United States	POS	21.394
4894	NCGR	Early Muscat	United States	POS	20.058
4896	NCGR	Fahri	Afghanistan	POS	22.26
4898	NCGR	Ferral de Izalva	Portugal	POS	20.92
4900	NCGR	Ferral Tamara	Portugal	POS	19.692
4902	NCGR	Foster's Seedling	United States	POS	22.734
4908	NCGR	Gros Colman	United States	POS	21.451
4910	NCGR	Gros Sapat	United States	POS	20.501
4912	NCGR	Henab	United States	POS	24.032
4914	NCGR	Hunisa	United States	POS	21.51
4916	NCGR	Husseine	Afghanistan	POS	17.468
4920	NCGR	Kandahar	United States	POS	20.141
4935	NCGR	Madeleine Celine	United States	POS	19.738
4939	NCGR	Nocera	United States	POS	17.811
4941	NCGR	Nocera	United States	POS	20.352
4942	NCGR	Primus	Italy	POS	18.693
4944	NCGR	Red Ohanez	United States	POS	18.791
4948	NCGR	Sicilien	United States	POS	21.801
4950	NCGR	Verchant	United States	POS	21.144
4952	NCGR	Rhazaki Arhanon	Greece	POS	18.28
4954	NCGR	Sidezites Proimo	Greece	POS	22.938
4958	NCGR	Ajmi	Iraq	POS	22.226
4959	NCGR	Delizia di Vapario	Italy	POS	19.685
4963	NCGR	Yaghotti No. 1	Iran	POS	20.528
4965	NCGR	Vuthomato	Greece	POS	21.183
4967	NCGR	Chasselas Napoleon	Germany	POS	19.731
4969	NCGR	Chan Isium	Germany	POS	20.781
4970	NCGR	Ganjehi	Iran	POS	20.381
4972	NCGR	Chasselas Tompa	Austria	POS	19.023
4974	NCGR	Aitah	Afghanistan	POS	20.974
4976	NCGR	Yaghotti No. 2	United States	POS	20.609
4978	NCGR	Mathilde	United States	POS	18.676
4980	NCGR	Kalamak	Afghanistan	POS	19.576
4982	NCGR	Bhokari	India	POS	19.206
4984	NCGR	Black Ferrara	United States	POS	23.889
4986	NCGR	Chasselas Ciotat	United States	POS	23.287
4988	NCGR	Italia	Italy	POS	19.972
4990	NCGR	Kisumashi	Afghanistan	POS	22.992
4992	NCGR	Muscat Bowood	Egypt	POS	21.849
4996	NCGR	Rhazaki Mavro	Greece	POS	21.253
5000	NCGR	FUJI	United States	POS	20.479
5004	NCGR	Trieste 4X	United States	POS	17.603
5008	NCGR	Chaouch 4X	United States	POS	24.103
5010	NCGR	Victoria's Choice #1	United States	POS	24.061
5012	NCGR	Royale 4X	United States	POS	19.933
5014	NCGR	Olmo 030-33	Afghanistan	POS	19.829
5016	NCGR	Olmo 030-37	Afghanistan	POS	19.338
5018	NCGR	Olmo 030-44	Afghanistan	POS	20.713
5020	NCGR	Olmo 030-51	Afghanistan	POS	18.629
5022	NCGR	Olmo 030-53	Afghanistan	POS	19.454
5024	NCGR	Olmo 033-50	Afghanistan	POS	21.592
5026	NCGR	Olmo 033-60	Afghanistan	POS	20.125
5028	NCGR	Olmo 034-16	Afghanistan	POS	19.016
5030	NCGR	Olmo 034-29	Afghanistan	POS	19.634
5032	NCGR	Olmo 034-26	Afghanistan	POS	21.716
5034	NCGR	Olmo 034-54	Afghanistan	POS	21.421
5036	NCGR	Olmo 034-55	Afghanistan	POS	21.223
5038	NCGR	Olmo 035-7	Afghanistan	POS	22.311
5040	NCGR	Olmo 035-11	Afghanistan	POS	22.087
5042	NCGR	Olmo 035-41	Afghanistan	POS	21.618
5044	NCGR	Olmo 035-47	Afghanistan	POS	20.322
5046	NCGR	Olmo 035-50	Afghanistan	POS	21.094
5048	NCGR	Olmo 035-58	Afghanistan	POS	20.472
5052	NCGR	Olmo 035-64	Afghanistan	POS	21.407
5054	NCGR	Yugoslavia 360	Serbia	POS	19.982
5058	NCGR	Ladyfinger Mutant of Thompson Seedless	United States	POS	20.43
5060	NCGR	Russian Seedless	United States	POS	20.713
5062	NCGR	CG 1481	United States	POS	20.22
5064	NCGR	Ladyfinger Mutant of Thompson Seedless4X	United States	POS	21.296
5065	NCGR	Kwar II	Pakistan	POS	20.751
5067	NCGR	Blackrose 4x	United States	POS	22.719
5069	NCGR	CG 1481 4x	United States	POS	20.503
5070	NCGR	Kini Yatch	Pakistan	POS	20.404
5072	NCGR	Kabuli	Pakistan	POS	18.548
5074	NCGR	Millishun	Pakistan	POS	22.097
5076	NCGR	Bargoon	Pakistan	POS	20.793
5078	NCGR	Gungargoon	Pakistan	POS	19.007
5080	NCGR	Berurargoon	Pakistan	POS	20.475
5082	NCGR	Parargoon	Pakistan	POS	20.722
5084	NCGR	Namonia	Pakistan	POS	18.889
5086	NCGR	Buraburi	Pakistan	POS	20.838
5088	NCGR	Shuwarti	Pakistan	POS	20.79
5090	NCGR	Torgoon	Pakistan	POS	21.002
5092	NCGR	Churgoon	Pakistan	POS	20.714
5094	NCGR	Nosargoon	Pakistan	POS	24.26
5096	NCGR	Kala Kostan	Pakistan	POS	24.052
5098	NCGR	Dardari	Pakistan	POS	20.111
5100	NCGR	Spin Ugad	United States	POS	20.172
5102	NCGR	Shingargoon	United States	POS	21.817
5104	NCGR	Khorestini	United States	POS	21.154
5106	NCGR	Dan Ben Chana	United States	POS	17.967
5108	NCGR	Goyura	United States	POS	22.098
5110	NCGR	Madam Matijas	Serbia	POS	18.891
5112	NCGR	Muscat Oliver	Serbia	POS	20.475
5114	NCGR	Neo-Muscat	Japan	POS	22.815
5116	NCGR	Pearl of Zola	United States	POS	20.983
5118	NCGR	Pinger	United States	POS	20.137
5120	NCGR	Rhazaki	United States	POS	19.377
5122	NCGR	Robin	United States	POS	20.164
5124	NCGR	Sereksiya Rosavi	Russian Federation	POS	20.05
5126	NCGR	Sultana Crimson	United States	POS	21.482
5128	NCGR	Sultana Moschata	Australia	POS	19.448
5130	NCGR	Tarrango I	Australia	POS	21.243
5132	NCGR	Tarrango II	United States	POS	22.855
5134	NCGR	Victoria's Choice	United States	POS	19.013
5136	NCGR	Zimsko Belo	Serbia	POS	21.794
5138	NCGR	Dan Ben Hanna	Canada	POS	20.881
5140	NCGR	Erlihane	Canada	POS	18.151
5142	NCGR	Itchkimar	Canada	POS	19.996
5144	NCGR	Korente	Canada	POS	19.617
5146	NCGR	Norakert PRG 2224	Canada	POS	21.604
5148	NCGR	Ranny Vira	Canada	POS	22.541
5150	NCGR	Bien Donnie	United States	POS	21.237
5154	NCGR	Black Damascus	United States	POS	21.038
5156	NCGR	Rish Baba	United States	POS	20.238
5158	NCGR	Red Malaga #2 4X	United States	POS	19.095
5160	NCGR	Russian Seedless 4X	United States	POS	21.355
5162	NCGR	B*39-52 Mlc	United States	POS	20.223
5164	NCGR	B*39-59 Mlc	United States	POS	20.982
5166	NCGR	B*39-59a Mlc	United States	POS	20.063
5168	NCGR	B*39-63 Mlc	United States	POS	20.036
5170	NCGR	B*40-4 Mlc	United States	POS	19.982
5172	NCGR	B*40-6 Mlc	United States	POS	23.181
5174	NCGR	Olmo 030-37	Afghanistan	POS	20.048
5176	NCGR	20-May	United States	POS	19.086
5178	NCGR	30-May	United States	POS	19.017
5180	NCGR	Aswad	Yemen	POS	17.996
5182	NCGR	B 15-19	United States	POS	19.946
5184	NCGR	Kashiri	Pakistan	POS	18.875
5186	NCGR	CG 1481 4x	United States	POS	20.018
5188	NCGR	Hosargoon	Pakistan	POS	21.454
5190	NCGR	Nilok	Pakistan	POS	18.983
5192	NCGR	Neelilay	Pakistan	POS	19.038
5194	NCGR	Dalnato I	Pakistan	POS	20.545
5196	NCGR	Fatai	Pakistan	POS	19.306
5198	NCGR	Neeli	Pakistan	POS	19.831
5200	NCGR	Palziji	Pakistan	POS	20.392
5202	NCGR	Batta	United States	POS	19.608
5204	NCGR	Rougitza Rouge	United States	POS	19.36
5206	NCGR	Ruby Seedless	United States	POS	19.606
5209	NCGR	Champanel	United States	POS	25.82
5211	NCGR	Teltfurtu	United States	POS	20.903
5213	NCGR	Zifir	Canada	POS	21.175
5215	NCGR	Pirobella	Canada	POS	19.507
5217	NCGR	Karabournov	Canada	POS	20.828
5219	NCGR	Reflex (RF5)	Canada	POS	19.186
5221	NCGR	Dornfelder	Canada	POS	18.665
5223	NCGR	Spin Kwar	United States	POS	19.477
5225	NCGR	Chamo	United States	POS	21.094
5227	NCGR	Yugoslavia 360	Serbia	POS	19.256
5229	NCGR	Kali Sag	United States	POS	21.884
5231	NCGR	Treixadura Blanca	United States	POS	19.121
5233	NCGR	Fresno 32-68	United States	POS	20.929
5235	NCGR	Olmo 18-226 D	United States	POS	20.947
5237	NCGR	Olmo 19-25 D	United States	POS	21.439
5239	NCGR	Olmo 672	United States	POS	19.38
5241	NCGR	Persian R27	United States	POS	22.581
5243	NCGR	Red Ohanez	Spain	POS	19.589
5245	NCGR	Seedless Emperor	United States	POS	20.623
5247	NCGR	Koret	Canada	POS	19.552
5249	NCGR	Probella	United States	POS	20.143
5251	NCGR	B5	United States	POS	21.529
5253	NCGR	Balta	United States	POS	18.68
5259	NCGR	Waltham Cross (dattier) 4x	Australia	POS	19.74
5261	NCGR	Seedless Calmaria	United States	POS	21.929
5269	NCGR	Chasselas Rouge	United States	POS	22.007
5271	NCGR	Humagne	United States	POS	18.89
5279	NCGR	Diamond Muscat	United States	POS	18.843
5281	NCGR	Princess	United States	POS	21.06
5289	NCGR	Crimson Seedless	United States	POS	21.217
5291	NCGR	Fantasy Seedless	United States	POS	22.941
5301	NCGR	Autumn Royal 2x	United States	POS	24.044
5303	NCGR	Ruby Okuyama	United States	POS	21.042
5307	NCGR	Victoria's Choice 4x	United States	POS	20.606
5317	NCGR	Flame Seedless 4x	United States	POS	20.559
5321	NCGR	San Juanina Rosada	Argentina	POS	21.365
5323	NCGR	Sabalkanskoi	Australia	POS	19.876
5325	NCGR	Ajmi	United States	POS	20.116
5341	NCGR	Mathiasz Y NE #40	Hungary	POS	18.967
5343	NCGR	Purpurea	United States	POS	22.817
5346	NCGR	Madeleine Royale	United States	POS	20.794
5347	NCGR	Chasselas Jaune Cire'	United States	POS	19.916
5354	NCGR	Muscat Pappo	United States	POS	24.284
5360	NCGR	Tavria	Ukraine	POS	18.741
5361	NCGR	Taify Pink	Kazakhstan	POS	20.219
5363	NCGR	Moscato Di Terracina	United States	POS	20.106
5374	NCGR	Japanese Burgundy	United States	POS	22.155
5376	NCGR	Magliasina	United States	POS	22.264
5378	NCGR	Alicante Bouschet	United States	POS	22.03
5380	NCGR	Berzamina	United States	POS	23.133
5382	NCGR	Cola Tamburo	United States	POS	21.006
5384	NCGR	Green Veltliner	Germany	POS	23.45
5386	NCGR	Kokinostaphylo	Greece	POS	19.949
5387	NCGR	Leanyka	Austria	POS	22.236
5389	NCGR	Chardonnay	United States	POS	23.248
5390	NCGR	Mezes	Austria	POS	20.697
5392	NCGR	Perruno	United States	POS	20.673
5394	NCGR	Pinot Gris	United States	POS	20.495
5395	NCGR	Rotgipfler	United States	POS	20.952
5397	NCGR	Vernaccia di San Gimignano	Italy	POS	23.81
5399	NCGR	Vernaccia bianca	United States	POS	20.702
5401	NCGR	Violento	Greece	POS	20.705
5403	NCGR	White Riesling	United States	POS	20.511
5405	NCGR	Karabryimis	Greece	POS	22.145
5406	NCGR	Ladikinah	Greece	POS	21.29
5408	NCGR	Raisin de Palestine	Australia	POS	20.994
5410	NCGR	Smederevka	Serbia	POS	22.188
5420	NCGR	Jurancon Blanc	France	POS	20.681
5424	NCGR	Limberger	Germany	POS	21.187
5426	NCGR	Ortega	Canada	POS	20.157
5428	NCGR	Pfeffer	United States	POS	20.05
5430	NCGR	Pinot Musque	United States	POS	20.792
5432	NCGR	Plavac Mali	Former Serbia and Montenegro	POS	22.751
5434	NCGR	Refosco	United States	POS	19.134
5436	NCGR	Sauvignon Gris	Chile	POS	21.124
5438	NCGR	Schonburger	United States	POS	20.35
5440	NCGR	Sciacarello	France	POS	22.073
5442	NCGR	Stein	South Africa	POS	19.028
5444	NCGR	Xarello	Spain	POS	22.332
5448	NCGR	Zinfandel	United States	POS	20.541
5450	NCGR	Chasselas Doree Apyrene	United States	POS	20.914
5454	NCGR	Beli Potok	United States	POS	21.874
5458	NCGR	Uzbekistanian Muscat	Russian Federation	POS	22.866
5460	NCGR	Longyan	China	POS	18.052
5462	NCGR	Grassa de Cothari	Romania	POS	18.842
5464	NCGR	Vranac	Former Serbia and Montenegro	POS	20.456
5468	NCGR	Gamay Toma	Germany	POS	22.675
5470	NCGR	Bequignol	United States	POS	20.443
5474	NCGR	Malvasia Bianca	United States	POS	18.992
5476	NCGR	Sovereign noir	Canada	POS	22.48
5478	NCGR	Criyicless (Crujicless?)	United States	POS	20.519
5480	NCGR	Argant	France	POS	21.289
5482	NCGR	Blauer Fruheburgunder	Germany	POS	20.43
5484	NCGR	Chasselas Hs 14-33/4	France	POS	20.671
5487	NCGR	Clairette De Limoux	Germany	POS	22.425
5488	NCGR	Clevner Mariafeld	Switzerland	POS	20.453
5490	NCGR	Corbu Blanc	France	POS	21.484
5492	NCGR	Ehrenfelser	Germany	POS	21.496
5495	NCGR	Fer Servadou	France	POS	21.792
5496	NCGR	Juracon noir	France	POS	20.753
5498	NCGR	Negrette	France	POS	21.368
5500	NCGR	Osteiner	Germany	POS	21.859
5502	NCGR	Pinot Noir Espinett	France	POS	21.91
5504	NCGR	Pinot Noir 2A	France	POS	21.504
5506	NCGR	Pinot Noir-Marianfeld	France	POS	20.374
5513	NCGR	Rotberger	Germany	POS	18.789
5515	NCGR	Trollinger	Germany	POS	18.944
5517	NCGR	Viognier	France	POS	20.986
5519	NCGR	Matum Margoon	Pakistan	POS	22.13
5521	NCGR	Rousanne	United States	POS	21.45
5523	NCGR	Morescono	United States	POS	20.647
5525	NCGR	Vermentino Favorita	United States	POS	21.899
5527	NCGR	Otscha Bala	Germany	POS	21.417
5529	NCGR	Affenthaler	United States	POS	20.042
5531	NCGR	Aglianico	Italy	POS	22.624
5533	NCGR	Ithani Lefko	Greece	POS	19.383
5535	NCGR	Albana	United States	POS	21.492
5541	NCGR	Alicante Vermelho	Portugal	POS	22.432
5542	NCGR	Aligote	United States	POS	20.027
5546	NCGR	Anatolitico	Greece	POS	21.242
5548	NCGR	Ancelotta	Italy	POS	22.789
5550	NCGR	Antibo	United States	POS	22.421
5552	NCGR	Araclinos	Greece	POS	22.469
5554	NCGR	Aramon	United States	POS	19.95
5556	NCGR	Arcathinoh	Greece	POS	21.971
5560	NCGR	Aromatico	United States	POS	23.12
5562	NCGR	Askathari	Greece	POS	19.742
5564	NCGR	Aspiran Noir	United States	POS	20.992
5566	NCGR	Asprorombola	Greece	POS	20.225
5568	NCGR	Aspruda Ariloghi	Greece	POS	20.922
5570	NCGR	Aspruda Mikynon	Greece	POS	21.55
5572	NCGR	Aspruda Zakintho	Greece	POS	22.7
5574	NCGR	Atzala	Greece	POS	23.589
5576	NCGR	Barbera	United States	POS	21.9
5578	NCGR	Barbera	United States	POS	23.014
5580	NCGR	Bastardo	United States	POS	21.855
5581	NCGR	Beba	United States	POS	21.542
5584	NCGR	Bakari Mavro	Greece	POS	21.81
5586	NCGR	Bermestia Violacea	United States	POS	21.352
5588	NCGR	Berzamina	United States	POS	22.483
5590	NCGR	Cinsaut	United States	POS	18.792
5592	NCGR	Blaue Elbe	United States	POS	20.024
5594	NCGR	Blauer Spatburgunder	Germany	POS	20.267
5595	NCGR	Blauer Spatburgunder	Germany	POS	21.417
5596	NCGR	Blue Affenthaler	Germany	POS	21.464
5598	NCGR	Blue Trollinger	Germany	POS	19.865
5600	NCGR	Boal Branco	United States	POS	23.983
5601	NCGR	Boal Cachudo	United States	POS	21.203
5603	NCGR	Boal da Figueira	Portugal	POS	20.768
5605	NCGR	Boal Doce	United States	POS	23.964
5607	NCGR	Boal Madeira	United States	POS	20.531
5609	NCGR	Bombino Bianco	United States	POS	20.83
5611	NCGR	Bonvedro	United States	POS	20.366
5613	NCGR	Buaki	United States	POS	20.09
5617	NCGR	Cabernet Franc	France	POS	21.157
5621	NCGR	Cabernet Sauvignon	United States	POS	22.008
5623	NCGR	Calzin	United States	POS	21.802
5625	NCGR	Canaiolo Nero	United States	POS	21.82
5627	NCGR	Carignane	United States	POS	20.766
5629	NCGR	Charbono	United States	POS	20.545
5631	NCGR	Chardonnay	United States	POS	18.652
5637	NCGR	Chenin Noir	United States	POS	21.979
5639	NCGR	Unknown cultivar	United States	POS	19.244
5643	NCGR	Coristano	United States	POS	21.625
5645	NCGR	Cornifesto	United States	POS	19.085
5647	NCGR	Cortese	Italy	POS	20.032
5651	NCGR	Curisti Mici	United States	POS	21.039
5652	NCGR	Daphnata	Greece	POS	20.619
5654	NCGR	Divromo	Greece	POS	20.938
5655	NCGR	Dolcetto	Italy	POS	19.195
5657	NCGR	Dumbrehnah Mavri	Greece	POS	20.969
5659	NCGR	Durif	United States	POS	21.554
5662	NCGR	Early Red Malvasia	Germany	POS	20.036
5664	NCGR	Emerald Riesling	United States	POS	20.389
5666	NCGR	Erbalus Caluso	United States	POS	18.983
5668	NCGR	Etraire de L'Adhui	United States	POS	20.289
5670	NCGR	Ezerjo	France	POS	20.987
5672	NCGR	Feher Som	Italy	POS	20.221
5674	NCGR	Feher Szagos	United States	POS	20.256
5676	NCGR	Feteasca Neagra	United States	POS	20.504
5678	NCGR	Fernao Pires	Portugal	POS	20.808
5680	NCGR	Flora	United States	POS	18.142
5682	NCGR	Fogarina	Italy	POS	19.705
5684	NCGR	Fokianoh	Greece	POS	20.602
5686	NCGR	Folle Blanche	France	POS	17.968
5690	NCGR	French Colombard	United States	POS	18.334
5692	NCGR	Fresia	United States	POS	19.325
5694	NCGR	Furmint	Austria	POS	20.224
5698	NCGR	Guydouria	Greece	POS	18.114
5700	NCGR	Guydouriha	Greece	POS	18.445
5702	NCGR	Gamay	United States	POS	20.632
5704	NCGR	Pinot	United States	POS	18.111
5708	NCGR	Gamay Rond	United States	POS	18.866
5710	NCGR	Gewurztraminer	United States	POS	19.355
5712	NCGR	Gewurztraminer	Germany	POS	19.833
5714	NCGR	Gewurztraminer	United States	POS	19.498
5716	NCGR	Gustolidi	Greece	POS	21.418
5718	NCGR	Gouveio	United States	POS	21.126
5720	NCGR	Grand Noir	United States	POS	18.938
5722	NCGR	Greco Bianco	Italy	POS	20.758
5724	NCGR	Grec Rouge	United States	POS	20.194
5726	NCGR	Green Hungarian	United States	POS	21.489
5728	NCGR	Grignolino	United States	POS	23.272
5730	NCGR	Gros Manzenc	United States	POS	21.061
5732	NCGR	Grosse Blaue	United States	POS	18.221
5734	NCGR	Harslevelu	Austria	POS	23.274
5736	NCGR	Helena	United States	POS	20.284
5738	NCGR	Hibron Blanc	United States	POS	20.467
5740	NCGR	Hisakasy	United States	POS	23.984
5742	NCGR	Honigber	Morocco	POS	19.044
5744	NCGR	Hungarian Millenium	United States	POS	21.401
5746	NCGR	Jampal	United States	POS	19.471
5748	NCGR	Joao Santarem	United States	POS	19.298
5750	NCGR	Terret Blanc	United States	POS	20.402
5751	NCGR	Kabajink	United States	POS	18.446
5753	NCGR	Kadarka	Austria	POS	19.261
5755	NCGR	Kadarka	United States	POS	19.182
5757	NCGR	Karvouniariz	Greece	POS	21.027
5759	NCGR	Karrithato	Greece	POS	19.804
5761	NCGR	Karistino	Greece	POS	21.112
5762	NCGR	Katsano	Greece	POS	19.368
5764	NCGR	Kara Lakana	United States	POS	23.042
5766	NCGR	Katta Kurgan	Russian Federation	POS	20.139
5767	NCGR	Keknyelu	United States	POS	20.847
5769	NCGR	Kleinberger	United States	POS	21.188
5771	NCGR	Kokinorobola	Greece	POS	27.793
5773	NCGR	Kokinelia	Greece	POS	22.447
5775	NCGR	Kolokithian	Greece	POS	19.47
5777	NCGR	Kominato	Greece	POS	21.524
5779	NCGR	Korfiatis	Greece	POS	21.653
5781	NCGR	Kozanitis	Greece	POS	20.182
5783	NCGR	Kristalli	Greece	POS	22.62
5785	NCGR	Kepraico	Greece	POS	20.899
5787	NCGR	Ladikinah	Greece	POS	21.068
5789	NCGR	Lagorthi	Greece	POS	20.303
5791	NCGR	Lagrain	United States	POS	22.07
5793	NCGR	La Reinha	United States	POS	19.392
5795	NCGR	Lianoroi	Greece	POS	21.019
5797	NCGR	Liatico	Greece	POS	19.701
5799	NCGR	Limberger	Germany	POS	22.228
5801	NCGR	Macaroli	United States	POS	23.103
5803	NCGR	Magno	United States	POS	19.593
5805	NCGR	Malbec	United States	POS	19.902
5807	NCGR	Malbeck	Italy	POS	20.302
5809	NCGR	Malukato	Greece	POS	23.219
5814	NCGR	Malvasia Rosario	United States	POS	20.692
5816	NCGR	Malvasia Del Chianti	United States	POS	17.912
5818	NCGR	Malvasia Rosavenda	United States	POS	22.71
5820	NCGR	Malvasia Roxa	Portugal	POS	19.933
5822	NCGR	Malvasia Tinta	Portugal	POS	19.298
5824	NCGR	Mammolo Toscano	United States	POS	18.062
5826	NCGR	Mandilaria	Greece	POS	20.581
5828	NCGR	Marsanne	France	POS	18.71
5830	NCGR	Marzemino	United States	POS	20.554
5835	NCGR	Mausac Blanc	United States	POS	18.33
5836	NCGR	Mavrodaphne	Greece	POS	19.634
5838	NCGR	Mavrokorakas	Greece	POS	19.795
5840	NCGR	Mavrovomaico	Greece	POS	21.415
5842	NCGR	Mavro Spetzon	Greece	POS	21.977
5844	NCGR	Melon	United States	POS	19.043
5846	NCGR	Merlot	United States	POS	18.953
5848	NCGR	Meslier St. Francois	United States	POS	19.5
5850	NCGR	Meunier	United States	POS	18.65
5852	NCGR	Migdali	Greece	POS	22.113
5854	NCGR	Mission	United States	POS	19.108
5856	NCGR	Mission Jalama	United States	POS	19.781
5858	NCGR	Pais	Chile	POS	19.317
5860	NCGR	Mondeuse	United States	POS	19.348
5862	NCGR	Montils	United States	POS	21.391
5865	NCGR	Trousseau	United States	POS	22.328
5867	NCGR	X21:21-22	Portugal	POS	20.481
5872	NCGR	Mueller-Thurgau	Germany	POS	20.471
5873	NCGR	Moscato Bianco	Italy	POS	19.57
5875	NCGR	Moscato Mavro	Greece	POS	20.368
5877	NCGR	Moschardina	Greece	POS	20.962
5880	NCGR	Carignane	United States	POS	20.293
5881	NCGR	Mourisco	Portugal	POS	19.687
5883	NCGR	Mourisco Branco	United States	POS	22.531
5885	NCGR	Muska	Greece	POS	22.251
5887	NCGR	Unknown cultivar	Austria	POS	21.32
5889	NCGR	Mueller-Thurgau	Germany	POS	20.685
5891	NCGR	Mureto	Portugal	POS	21.206
5893	NCGR	Muscadelle De Bordelais	United States	POS	18.088
5895	NCGR	Muscat Crime	United States	POS	21.618
5897	NCGR	Muscat Galego	Portugal	POS	20.643
5901	NCGR	Moscato di Terracina	Italy	POS	19.778
5903	NCGR	Naboda	United States	POS	19.667
5905	NCGR	Nasa Veltliner	United States	POS	20.637
5911	NCGR	Nebbiolo Fino	United States	POS	20.6
5913	NCGR	Nebbiolo Tronero	United States	POS	22.049
5915	NCGR	Negro Amaro	United States	POS	20.391
5917	NCGR	Neiretta	United States	POS	17.854
5919	NCGR	Nerello Calabrese	United States	POS	20.794
5921	NCGR	Neiretto Verzuolo	Italy	POS	18.068
5923	NCGR	Niaropes	Greece	POS	19.398
5925	NCGR	Oki di Boi	United States	POS	22.757
5927	NCGR	Orange Muscat	United States	POS	22.535
5929	NCGR	Orleans Riesling	United States	POS	19.923
5931	NCGR	Unknown cultivar	United States	POS	21.103
5933	NCGR	Palomino	United States	POS	21.665
5935	NCGR	Parianoh	Greece	POS	20.714
5937	NCGR	Parreira	Portugal	POS	20.995
5943	NCGR	Palomino	United States	POS	21.565
5947	NCGR	Pedro Ximenez	United States	POS	20.999
5949	NCGR	Petite Bouschet	United States	POS	19.369
5951	NCGR	Lagrein	United States	POS	23.65
5953	NCGR	Petite Verdot	United States	POS	22.944
5955	NCGR	Petrolianos	Greece	POS	23.231
5957	NCGR	Peverella	United States	POS	21.162
5959	NCGR	Picpoule Noir	United States	POS	22.15
5961	NCGR	Pinot Pernard	United States	POS	21.404
5963	NCGR	Pinot Fin	United States	POS	18.623
5965	NCGR	Pinot Noir	United States	POS	22.347
5967	NCGR	Pinot Nero	Italy	POS	22.391
5969	NCGR	Pinot Noir	United States	POS	20.564
5977	NCGR	Petit Manseng	United States	POS	22.899
5979	NCGR	Chardonnay	United States	POS	19.768
5981	NCGR	Pinot St. George	United States	POS	20.807
5983	NCGR	Pinot Vert Dore	United States	POS	20.696
5985	NCGR	Folle Blanche	France	POS	20.603
5987	NCGR	Platirahah	Greece	POS	20.25
5989	NCGR	Parnicko	Greece	POS	18.865
5991	NCGR	Potamisi	Greece	POS	18.893
5995	NCGR	Prieska	United States	POS	18.251
5997	NCGR	Prosecco Tondo	Italy	POS	20.181
5999	NCGR	Raboso Piave	United States	POS	19.801
6001	NCGR	Red Veltliner	Germany	POS	20.548
6003	NCGR	Red-White Veltliner	Germany	POS	20.749
6005	NCGR	Refosco	United States	POS	18.343
6007	NCGR	Retino Mavro	Greece	POS	20.137
6009	NCGR	Riesling Italico	Italy	POS	19.603
6011	NCGR	Robin Noir	United States	POS	23.034
6013	NCGR	Robola	Greece	POS	20.976
6015	NCGR	Rousseau	United States	POS	19.419
6017	NCGR	Royalty	United States	POS	18.041
6019	NCGR	Rubired	United States	POS	19.218
6021	NCGR	Roussette	United States	POS	20.157
6023	NCGR	Ruby Cabernet	United States	POS	19.536
6025	NCGR	Rulander	United States	POS	19.693
6026	NCGR	Saint Emilion	United States	POS	19.275
6030	NCGR	Sangiovese	Italy	POS	17.972
6032	NCGR	Satino	Greece	POS	21.026
6034	NCGR	Sauvignon blanc	United States	POS	20.44
6036	NCGR	Sauvignon vert	United States	POS	19.967
6042	NCGR	Carriere	United States	POS	20.074
6044	NCGR	Semillon	United States	POS	21.121
6046	NCGR	Petite Noir	United States	POS	18.034
6048	NCGR	Serphiotico	Greece	POS	19.718
6050	NCGR	Skiathopoulo	Greece	POS	19.742
6052	NCGR	Slankamenka	United States	POS	19.814
6056	NCGR	Souzao	Portugal	POS	18.966
6058	NCGR	Souzao No. 809	Portugal	POS	18.723
6060	NCGR	Spanna	United States	POS	20.583
6062	NCGR	Staphythambelo	Greece	POS	19.467
6064	NCGR	Staphythostaphylo	Greece	POS	19.595
6066	NCGR	Steinschiller	United States	POS	20.261
6068	NCGR	Stavrohioticoh	Greece	POS	20.279
6070	NCGR	Stophiliatico	Greece	POS	18.544
6072	NCGR	Sylvaner	Austria	POS	18.197
6076	NCGR	Tabyrn	United States	POS	20.099
6078	NCGR	Tadone	United States	POS	18.282
6080	NCGR	Talia	Portugal	POS	21.392
6082	NCGR	Tamarez	Portugal	POS	18.346
6084	NCGR	Tannat	United States	POS	19.646
6086	NCGR	Teinturier male	United States	POS	22.667
6088	NCGR	Teinturier	United States	POS	19.246
6090	NCGR	Ter Gulmer	United States	POS	20.972
6092	NCGR	Teroldego	Italy	POS	20.781
6094	NCGR	Terret Bourret	United States	POS	19.922
6096	NCGR	Terret Gris	United States	POS	19.185
6098	NCGR	Thiakon	Greece	POS	19.954
6100	NCGR	Tinta Amarella	United States	POS	23.168
6102	NCGR	Tinta Francisca	Portugal	POS	18.78
6104	NCGR	Tinta cao	United States	POS	20.097
6106	NCGR	Tinta Madeira	United States	POS	20.471
6108	NCGR	Tinta Miuda	Portugal	POS	19.396
6110	NCGR	Tinta Cao	Portugal	POS	19.448
6112	NCGR	Tinta Mole	Portugal	POS	20.812
6114	NCGR	Tintureiro	Portugal	POS	20.415
6116	NCGR	Touriga	Portugal	POS	21.315
6118	NCGR	Traminer	Austria	POS	20.16
6120	NCGR	Trincadeiro	Portugal	POS	19.448
6122	NCGR	Trincadeiro branco	Portugal	POS	20.425
6124	NCGR	Troja	United States	POS	21.359
6126	NCGR	Trousseau	United States	POS	19.994
6130	NCGR	Tsoumbrena Lefki	Greece	POS	20.948
6132	NCGR	Vaftra (vaspa)	Greece	POS	21.447
6134	NCGR	Valdepenas	United States	POS	18.922
6136	NCGR	Verdelho	United States	POS	25.394
6138	NCGR	Vermentino Favorita	United States	POS	20.296
6140	NCGR	Unknown cultivar	United States	POS	21.922
6142	NCGR	Veronese	Italy	POS	18.714
6144	NCGR	Vertzami	Greece	POS	20.683
6146	NCGR	Vuthomato	Greece	POS	19.273
6148	NCGR	Volitza Lefki	Greece	POS	18.59
6150	NCGR	Voltzicki	Greece	POS	20.02
6152	NCGR	Vrathiano	Greece	POS	19.04
6154	NCGR	Walsch Riesling	United States	POS	20.911
6156	NCGR	White Elbling	Germany	POS	21.388
6158	NCGR	White Riesling	Germany	POS	20.801
6160	NCGR	White Veltliner	United States	POS	20.22
6162	NCGR	Xerez	Australia	POS	19.449
6164	NCGR	Xylomaherudah	Greece	POS	19.446
6166	NCGR	Yellow Ortlieber	Germany	POS	18.417
6168	NCGR	Zalovitico	Greece	POS	19.485
6170	NCGR	Zakinthino	Greece	POS	18.104
6172	NCGR	Agoumastos	Greece	POS	17.886
6174	NCGR	Alicante Branca	Portugal	POS	18.466
6176	NCGR	Aspruda Halkidos	Greece	POS	19.239
6178	NCGR	Aspruda Santorinih	Greece	POS	20.861
6180	NCGR	Hondromavroudo	Greece	POS	20.241
6182	NCGR	Donzelinho de Castelo	Portugal	POS	21.909
6184	NCGR	Espadeiro	Portugal	POS	21.63
6186	NCGR	Gemeroh	Greece	POS	22.417
6188	NCGR	Korghianitis	Greece	POS	20.604
6190	NCGR	Kotzifali	Greece	POS	21.678
6191	NCGR	Kontocladi	Greece	POS	21.708
6193	NCGR	Kraljevina	Croatia	POS	20.487
6195	NCGR	Marditza	Greece	POS	20.462
6197	NCGR	Mavroliatis	Greece	POS	19.966
6199	NCGR	Mavroudi	Greece	POS	20.731
6201	NCGR	Mermark	United States	POS	21.511
6203	NCGR	Mosho Patata	Greece	POS	22.618
6207	NCGR	Platani	Greece	POS	18.996
6209	NCGR	Psara	Greece	POS	20.33
6211	NCGR	Psarotherico	Greece	POS	18.744
6213	NCGR	Rodiares	Greece	POS	17.953
6215	NCGR	Roussaitis	Greece	POS	21.049
6217	NCGR	Roussas	Greece	POS	19.941
6219	NCGR	Roussico	Greece	POS	19.318
6221	NCGR	Syrah	Italy	POS	20.442
6223	NCGR	Terret Noir	France	POS	21.653
6225	NCGR	Tsoumbrena Mavri	Greece	POS	19.737
6227	NCGR	Tsoupi	Greece	POS	21.989
6229	NCGR	Velana	Greece	POS	21.176
6231	NCGR	Alvarelhao	United States	POS	18.612
6233	NCGR	Unknown cultivar	United States	POS	19.321
6235	NCGR	Touriga	Portugal	POS	20.405
6237	NCGR	Chenin Blanc	Argentina	POS	21.926
6239	NCGR	Fernao Pires	United States	POS	22.146
6241	NCGR	Carignane	United States	POS	19.447
6243	NCGR	Pinot Blanc	Argentina	POS	21.517
6245	NCGR	Pinot noir	Argentina	POS	20.516
6247	NCGR	Retino Lefko	Greece	POS	21.719
6249	NCGR	Valdepenas	United States	POS	19.929
6253	NCGR	Agria	Canada	POS	22.646
6255	NCGR	Prokupac	Serbia	POS	21.947
6257	NCGR	Tressot Noir	Germany	POS	22.113
6259	NCGR	Vernatschia Alternatures	Germany	POS	22.498
6261	NCGR	Vital	United States	POS	21.032
6263	NCGR	White Cabernet	United States	POS	19.909
6267	NCGR	Terret Schwarz	Germany	POS	19.611
6271	NCGR	Chardonnay	United States	POS	21.175
6273	NCGR	Zinfandel	United States	POS	18.678
6275	NCGR	Semillon	United States	POS	19.281
6277	NCGR	Zinfandel	United States	POS	18.658
6281	NCGR	Cabernet Sauvignon	United States	POS	18.114
6283	NCGR	Zinfandel	United States	POS	17.403
6285	NCGR	Suputinsky Bietyz	Canada	POS	21.45
6286	NCGR	Bacchus	Canada	POS	18.787
6291	NCGR	Catarratto	United States	POS	18.787
6295	NCGR	Mavroudi School Of Patras	Greece	POS	20.187
6297	NCGR	Moscato Jesus	United States	POS	22.938
6299	NCGR	Muscat De Pantellana	United States	POS	23.684
6301	NCGR	Patrino	Greece	POS	21.849
6303	NCGR	Sangiovetto	United States	POS	20.163
6305	NCGR	Satino	Greece	POS	22.726
6307	NCGR	Trebbiano Bianco	Italy	POS	21.233
6315	NCGR	Asprocoritho	Greece	POS	18.819
6331	NCGR	Charas	United States	POS	23.867
6333	NCGR	Chauche Noir	United States	POS	21.292
6335	NCGR	Chenin blanc	United States	POS	20.405
6337	NCGR	Colombard	United States	POS	23.424
6341	NCGR	Crujidero	United States	POS	21.38
6343	NCGR	Debina	Greece	POS	23.25
6344	NCGR	Favorita Segaria	United States	POS	22.549
6346	NCGR	Gamay Hatif des Vosges	United States	POS	21.318
6351	NCGR	Grey Riesling	United States	POS	21.603
6353	NCGR	Grenache	United States	POS	20.273
6357	NCGR	Inzolia	United States	POS	20.55
6359	NCGR	Kokinyah	Greece	POS	19.742
6361	NCGR	Koptcha	United States	POS	22.259
6363	NCGR	Loin de L'Oeil	United States	POS	23.022
6365	NCGR	Malagusiah	Greece	POS	20.847
6367	NCGR	Malmsey	United States	POS	19.972
6369	NCGR	Montanaccio	France	POS	20.01
6371	NCGR	Morrastel	France	POS	19.841
6374	NCGR	Mortagua	Portugal	POS	21.041
6375	NCGR	Moscato Samos	Greece	POS	20.708
6377	NCGR	Pardala	Greece	POS	20.892
6383	NCGR	Prosecco Lungo	Italy	POS	20.626
6385	NCGR	Terret blanc	France	POS	23.388
6403	NCGR	Chardonnay Musque	United States	POS	23.832
6405	NCGR	Ciminnita	United States	POS	22.244
6407	NCGR	Tabyrn 4X	United States	POS	19.477
6410	NCGR	Selection 2798	Serbia	POS	21.125
6414	NCGR	Boyalsing I	Pakistan	POS	23.613
6416	NCGR	Boyalsing II	Pakistan	POS	22.068
6418	NCGR	Budrilay	Pakistan	POS	20.087
6420	NCGR	Ishkin	United States	POS	20.413
6425	NCGR	Schwin	United States	POS	21.569
6427	NCGR	Agwam	United States	POS	21.481
6429	NCGR	Casculho	United States	POS	20.176
6431	NCGR	Donzillinho	United States	POS	21.479
6433	NCGR	Doradillo	United States	POS	18.517
6435	NCGR	Fayoumi	United States	POS	21.224
6438	NCGR	Hassaine	United States	POS	19.981
6445	NCGR	Negru Virtos	Romania	POS	21.212
6447	NCGR	Perle	Germany	POS	19.33
6449	NCGR	Perle de Csaba	United States	POS	21.062
6451	NCGR	Rondinella	United States	POS	20.536
6453	NCGR	Taminga	United States	POS	21.437
6455	NCGR	Ughetta	Italy	POS	22.233
6457	NCGR	Arnsburger	Canada	POS	20.472
6461	NCGR	Doral	Canada	POS	20.388
6463	NCGR	Ezerfuertu	Canada	POS	20.29
6465	NCGR	Gocseji Zamatos	Canada	POS	19.926
6467	NCGR	Gruner Veltlinger	Canada	POS	19.956
6469	NCGR	Gyongyrizling	Canada	POS	20.912
6471	NCGR	Heroldrebe	Canada	POS	22.475
6489	NCGR	J5-58	United States	POS	20.305
6491	NCGR	Zinfandel	United States	POS	19.687
6495	NCGR	Zengo	Canada	POS	21.049
6497	NCGR	Yugoslavia 2798	Former Serbia and Montenegro	POS	20.688
6499	NCGR	Hillbilly	United States	POS	23.071
6501	NCGR	Olmo 34F	United States	POS	21.366
6503	NCGR	Perle	Germany	POS	21.226
6505	NCGR	Pinot Noir	France	POS	20.852
6507	NCGR	Charmont	Canada	POS	21.751
6511	NCGR	Cereza	Argentina	POS	21.898
6513	NCGR	Esparte	Australia	POS	21.334
6524	NCGR	Primitivo De Gioia #473	Italy	POS	22.019
6527	NCGR	Dunkelfelder	Germany	POS	22.714
6529	NCGR	Clairette Blanche	United States	POS	21.07
6547	NCGR	Triplett F1-13	United States	POS	19.995
6557	NCGR	Triplett F101-4	United States	POS	21.172
6563	NCGR	Triplett T170-9B	United States	POS	21.252
6565	NCGR	Triplett T194-1	United States	POS	18.148
6567	NCGR	Triplett T203-1	United States	POS	19.885
6571	NCGR	Triplett 158-8B	United States	POS	20.239
6573	NCGR	Triplett 181-7A	United States	POS	19.721
6575	NCGR	Triplett T34-1	United States	POS	20.111
6577	NCGR	Triplett T82-4B	United States	POS	21.219
6579	NCGR	Triplett T182-4	United States	POS	20.72
6598	NCGR	Vidal 9	United States	POS	23.178
6600	NCGR	Vidal 99T	France	POS	19.54
6602	NCGR	White Riesling x Sauvignon Blanc	United States	POS	21.821
6658	NCGR	DVIT 2426	Tunisia	POS	21.183
6674	NCGR	Morio Muscat	United States	POS	19.925
1235	California	Charbono	United States	POS	22.043
1236	California	Charbono	United States	POS	22.953
1238	California	N/A	United States	POS	19.973
1364	California	Cabernet Sauvignon	United States	POS	20.757
1365	California	Cabernet Sauvignon	United States	POS	21.081
1366	California	Cabernet Sauvignon	United States	POS	23.284
1367	California	Cabernet Sauvignon	United States	POS	22.618
1368	California	Cabernet Franc	United States	POS	23.298
1369	California	Cabernet Franc	United States	POS	22.35
1371	California	Cabernet Franc	United States	POS	23.661
1372	California	Cabernet Sauvignon	United States	POS	21.385
1373	California	Cabernet Sauvignon	United States	POS	21.076
1374	California	Cabernet Sauvignon	United States	POS	20.229
1375	California	Cabernet Sauvignon	United States	POS	20.674
1376	California	Cabernet Sauvignon	United States	POS	22.426
1377	California	Cabernet Sauvignon	United States	POS	23.454
1378	California	Cabernet Sauvignon	United States	POS	22.403
1379	California	Cabernet Sauvignon	United States	POS	22.059
1382	California	Cabernet Sauvignon	United States	POS	24.436
1384	California	Cabernet Sauvignon	United States	POS	20.43
1385	California	Cabernet Sauvignon	United States	POS	21.258
1386	California	Cabernet Sauvignon	United States	POS	21.429
1387	California	Cabernet Sauvignon	United States	POS	19.427
1388	California	Merlot	United States	POS	22.317
1389	California	Merlot	United States	POS	22.173
1390	California	Merlot	United States	POS	22.394
1392	California	Cabernet Sauvignon	United States	POS	24.655
1393	California	Cabernet Sauvignon	United States	POS	23.933
1394	California	Cabernet Sauvignon	United States	POS	21.138
1395	California	Cabernet Sauvignon	United States	POS	23.124
1397	California	Merlot	United States	POS	25.318
1399	California	Merlot	United States	POS	22.092
1400	California	Cabernet Sauvignon	United States	POS	22.926
1401	California	Cabernet Sauvignon	United States	POS	22.615
1402	California	Cabernet Sauvignon	United States	POS	23.749
1403	California	Cabernet Sauvignon	United States	POS	20.336
1404	California	Merlot	United States	POS	23.647
1408	California	Cabernet Franc	United States	POS	22.658
1411	California	Cabernet Franc	United States	POS	22.329
1412	California	Cabernet Sauvignon	United States	POS	21.044
1413	California	Cabernet Sauvignon	United States	POS	23.997
1414	California	Cabernet Sauvignon	United States	POS	19.922
1415	California	Cabernet Sauvignon	United States	POS	21.44
8292	California	Chardonnay	United States	POS	24.343
8293	California	Pinot Noir	United States	POS	23.529
8294	California	Chardonnay	United States	POS	23.808
8298	California	Chardonnay	United States	POS	20.266
8299	California	Pinot Noir	United States	POS	22.385
8300	California	Pinot Noir	United States	POS	22.338
8302	California	Pinot Noir	United States	POS	23.705
8305	California	Chardonnay	United States	POS	21.453
8306	California	Chardonnay	United States	POS	22.857
8310	California	Pinot Noir	United States	POS	19.135
8316	California	Chardonnay	United States	POS	21.932
8512	California	Pinot Noir	United States	POS	22.741
8513	California	Pinot Noir	United States	POS	21.285
8516	California	Pinot Noir	United States	POS	21.667
8520	California	Cabernet Sauvignon	United States	POS	19.295
8526	California	N/A	United States	POS	21.661
8527	California	N/A	United States	POS	22.127
8534	California	N/A	United States	POS	21.839
8535	California	N/A	United States	POS	19.63
8536	California	N/A	United States	POS	21.203
8538	California	N/A	United States	POS	21.657
8905	California	Chardonnay	United States	POS	19.288
8906	California	Chardonnay	United States	POS	22.317
8908	California	Chardonnay	United States	POS	22.809
8981	California	Cabernet Sauvignon	United States	POS	24.287
9004	California	Pinot noir	United States	POS	21.292
9006	California	Chardonnay	United States	POS	21.401
9007	California	Pinot noir 115	United States	POS	21.316
9008	California	Pinot noir Swan	United States	POS	23.074
9009	California	Pinot noir 828	United States	POS	24.039
9010	California	Syrah 470	United States	POS	22.069
9012	California	Pinot noir Gamay	United States	POS	22.654
9013	California	Pinot noir	United States	POS	19.919
9014	California	Pinot noir Pommard 4	United States	POS	21.34
9016	California	Pinot noir 777	United States	POS	20.355
9017	California	Chardonnay	United States	POS	21.842
9018	California	Pinot noir 667	United States	POS	21.063
9019	California	Pinot noir 777	United States	POS	20.809
9020	California	Pinot noir 2A	United States	POS	19.21
9021	California	Pinot noir Swan	United States	POS	20.154
9022	California	Pinot noir Pommard	United States	POS	22.095
9023	California	Pinot gris 1	United States	POS	22.028
9024	California	Pinot noir	United States	POS	19.12
9025	California	Cabernet Sauvignon 7	United States	POS	20.22
9026	California	Pinot noir 828	United States	POS	21.355
9027	California	Cabernet Sauvignon 15	United States	POS	22.129
9028	California	Merlot 181	United States	POS	23.045
9029	California	Merlot 3	United States	POS	20.276
9030	California	Sauvignon blanc 1	United States	POS	21.532
9031	California	Chardonnay 4	United States	POS	19.224
9032	California	Cabernet Sauvignon	United States	POS	19.244
9033	California	Pinot noir Pommard	United States	POS	19.33
9034	California	Pinot noir	United States	POS	22.658
9035	California	N/A	United States	POS	18.128
9036	California	Syrah	United States	POS	21.686
9037	California	Pinot noir 667	United States	POS	18.843
9038	California	Chardonnay 91	United States	POS	18.86
9039	California	Syrah Estrella	United States	POS	21.287
9041	California	Pinot noir 1A4	United States	POS	21.565
9042	California	Pinot noir	United States	POS	18.775
947	California	Flame Seedless	United States	POS	23.8
948	California	Flame Seedless	United States	POS	23.7
949	California	Flame Seedless	United States	POS	24
950	California	Flame Seedless	United States	POS	24.2
951	California	Flame Seedless	United States	POS	22.9
952	California	Sugraones	United States	POS	24.9
953	California	Sugraones	United States	POS	24.2
954	California	Sugraones	United States	POS	23.1
955	California	Sugraones	United States	POS	24.9
956	California	Sugraones	United States	POS	23.8
957	California	Pinot Gris	United States	POS	22.1
958	California	Pinot Gris	United States	POS	21.8
959	California	Pinot Gris	United States	POS	23.2
960	California	Pinot Gris	United States	POS	21.2
961	California	Pinot Gris	United States	POS	21.6
962	California	Pinot Gris	United States	POS	21.1
963	California	Pinot Gris	United States	POS	21.2
964	California	Pinot Gris	United States	POS	21.8
966	California	Pinot Gris	United States	POS	20.3
968	California	Pinot Gris	United States	POS	21.4
969	California	Pinot Gris	United States	POS	20.1
970	California	Pinot Gris	United States	POS	19.8
971	California	Pinot Gris	United States	POS	22.3
972	California	Pinot Gris	United States	POS	21.5
973	California	Pinot Gris	United States	POS	21.1
974	California	Pinot Gris	United States	POS	21.1
975	California	Pinot Gris	United States	POS	22.1
976	California	Pinot Gris	United States	POS	21.6
977	California	Pinot Gris	United States	POS	20.3
979	California	Pinot Gris	United States	POS	22.1
980	California	Pinot Gris	United States	POS	21.7
981	California	Pinot Gris	United States	POS	20.1
982	California	Pinot Gris	United States	POS	21.7
983	California	Pinot Gris	United States	POS	21.8
984	California	Pinot Gris	United States	POS	22.5
985	California	Pinot Gris	United States	POS	22.3
986	California	Pinot Gris	United States	POS	21.4
987	California	Pinot Gris	United States	POS	21.7
988	California	Pinot Gris	United States	POS	21.6
989	California	Pinot Gris	United States	POS	21.7
990	California	Pinot Gris	United States	POS	19.7
992	California	Pinot Gris	United States	POS	21.9
993	California	Pinot Gris	United States	POS	21.2
994	California	Pinot Gris	United States	POS	21.1
995	California	Pinot Gris	United States	POS	21.5
996	California	Pinot Gris	United States	POS	22.3
1006	California	Pinot Noir	United States	POS	22.9
1142	California	Cabernet Sauv 7	United States	POS	28.1
1143	California	Cabernet Sauv 7	United States	POS	26.2
1144	California	Cabernet Sauv 7	United States	POS	24.5
1145	California	Cabernet Sauv 7	United States	POS	24.1
1152	California	Cabernet Sauv 7	United States	POS	23.6
1158	California	Cabernet Sauv 7	United States	POS	24.6
1159	California	Cabernet Sauv 7	United States	POS	24.3
1160	California	Cabernet Sauv 7	United States	POS	24.9
1161	California	Cabernet Sauv 7	United States	POS	25.7
1162	California	Montepulciano	United States	POS	24.1
1163	California	Montepulciano	United States	POS	23.3
1168	California	Montepulciano	United States	POS	22.3
1172	California	Montepulciano	United States	POS	22.1
1261	California	Chardonnay	United States	POS	23.1
1281	California	N/A	United States	POS	23.6
1282	California	N/A	United States	POS	22.6
1283	California	N/A	United States	POS	23.5
1284	California	N/A	United States	POS	22.1
1285	California	N/A	United States	POS	21.1
2072	California	Zinfandel	United States	POS	23.4
8184	California	Muscat blanc	United States	POS	22.8
8185	California	Muscat blanc	United States	POS	22.3
8207	California	Ruby Red	United States	POS	22.3
8215	California	Ruby Red	United States	POS	21.2
8584	California	Luisco	United States	POS	22.1
8585	California	Luisco	United States	POS	23.1
8587	California	Scarlet royal	United States	POS	21.7
87233	Foreign Collection	Cabernet Sauvignon	South Africa	POS	20.442
87234	Foreign Collection	Cabernet Sauvignon	South Africa	POS	24.71
87235	Foreign Collection	Cabernet Sauvignon	South Africa	POS	21.58
87236	Foreign Collection	Cabernet Sauvignon	South Africa	POS	20.681
87237	Foreign Collection	Cabernet Sauvignon	South Africa	POS	21.367
87238	Foreign Collection	Cabernet Sauvignon	South Africa	POS	23.576
87239	Foreign Collection	Cabernet Sauvignon	South Africa	POS	21.683
87240	Foreign Collection	Cabernet Sauvignon	South Africa	POS	22.594
87409	Foreign Collection	Cabernet Sauvignon	South Africa	POS	21.466
87410	Foreign Collection	Cabernet Sauvignon	South Africa	POS	22.117
87413	Foreign Collection	Cabernet Sauvignon	South Africa	POS	20.857
87414	Foreign Collection	Cabernet Sauvignon	South Africa	POS	19.31
87415	Foreign Collection	Cabernet Sauvignon	South Africa	POS	22.131
87416	Foreign Collection	Cabernet Sauvignon	South Africa	POS	19.58
87417	Foreign Collection	Cabernet Sauvignon	South Africa	POS	19.46
87418	Foreign Collection	Cabernet Sauvignon	South Africa	POS	19.986
87419	Foreign Collection	Cabernet Sauvignon	South Africa	POS	22.586
87420	Foreign Collection	Cabernet Sauvignon	South Africa	POS	22.405
87421	Foreign Collection	Cabernet Sauvignon	South Africa	POS	21.087
87422	Foreign Collection	Cabernet Sauvignon	South Africa	POS	20.904
87560	Foreign Collection	Cabernet Sauvignon	South Africa	POS	21.169
87561	Foreign Collection	Cabernet Sauvignon	South Africa	POS	21.215
88741	Foreign Collection	Cabernet Sauvignon	South Africa	POS	20.846
86966	Foreign Collection	N/A	Australia	POS	21.451
G15345	Foreign Collection	Negro Amaro	Australia	POS	24.628
G15346	Foreign Collection	Negro Amaro	Australia	POS	23.026
G15347	Foreign Collection	Negro Amaro	Australia	POS	24.775
G15348	Foreign Collection	Negro Amaro	Australia	POS	22.904
G15349	Foreign Collection	Negro Amaro	Australia	POS	22.653
G15350	Foreign Collection	Negro Amaro	Australia	POS	22.88
9043	Foreign Collection	N/A	New Zealand	POS	20.241
9044	Foreign Collection	N/A	New Zealand	POS	20.498
9045	Foreign Collection	N/A	New Zealand	POS	22.209
9046	Foreign Collection	N/A	New Zealand	POS	22.419
9047	Foreign Collection	N/A	New Zealand	POS	22.619
9048	Foreign Collection	N/A	New Zealand	POS	22.897
ON936	Foreign Collection	N/A	Canada	POS	23.417
ON135	Foreign Collection	N/A	Canada	POS	19.591
ON36	Foreign Collection	N/A	Canada	POS	30
ON284	Foreign Collection	N/A	Canada	POS	17.422
ON281	Foreign Collection	N/A	Canada	POS	21.678
ON192	Foreign Collection	N/A	Canada	POS	26.384
ON154	Foreign Collection	N/A	Canada	POS	21.228
ON122	Foreign Collection	N/A	Canada	POS	19.405
G15322	Foreign Collection	Pinot noir	Spain	POS	20.494
