# Supplementary material for: Characterization of grapevine leafroll-associated virus 3 genetic variants and application towards RT-qPCR assay design
Source: PLoS One. 2018 Dec 12;13(12):e0208862. doi: 10.1371/journal.pone.0208862 (PMC6291115; doi:10.1371/journal.pone.0208862)
Supplement: S4 Table — (XLSX) [file pone.0208862.s004.xlsx]

## Sheet: Sheet1
SAMPLE ID	SOURCE	VARIETY	Previously Known GLRaV-3 Infection Status	DAS- ELISA	FPST RT-qPCR (CT Value)
MAR-01	Commercial vineyard	N/A	N/A	NEG	NEG
MAR-02	Commercial vineyard	N/A	N/A	NEG	NEG
MAR-03	Commercial vineyard	N/A	N/A	NEG	NEG
MAR-04	Commercial vineyard	N/A	N/A	POS	22.1583
MAR-05	Commercial vineyard	N/A	N/A	POS	21.292
MAR-06	Commercial vineyard	N/A	N/A	POS	23.1956
MAR-07	Commercial vineyard	N/A	N/A	POS	26.2774
MAR-08	Commercial vineyard	N/A	N/A	NEG	NEG
MAR-09	Commercial vineyard	N/A	N/A	POS	23.598
MAR-10	Commercial vineyard	N/A	N/A	NEG	NEG
MAR-11	Commercial vineyard	N/A	N/A	POS	20.6803
MAR-12	Commercial vineyard	N/A	N/A	POS	20.6262
MAR-13	Commercial vineyard	N/A	N/A	POS	19.8242
MAR-14	Commercial vineyard	N/A	N/A	NEG	NEG
MAR-15	Commercial vineyard	N/A	N/A	POS	19.4262
MAR-16	Commercial vineyard	N/A	N/A	POS	18.6141
MAR-17	Commercial vineyard	N/A	N/A	POS	23.2713
MAR-18	Commercial vineyard	N/A	N/A	POS	18.9668
MAR-23	Commercial vineyard	N/A	N/A	NEG	NEG
MAR-24	Commercial vineyard	N/A	N/A	POS	22.7263
MAR-25	Commercial vineyard	N/A	N/A	POS	22.0618
MAR-26	Commercial vineyard	N/A	N/A	NEG	NEG
MAR-32	Commercial vineyard	N/A	N/A	POS	28.6273
MAR-33	Commercial vineyard	N/A	N/A	POS	21.9917
MAR-34	Commercial vineyard	N/A	N/A	POS	29.4227
MAR-35	Commercial vineyard	N/A	N/A	NEG	NEG
MAR-36	Commercial vineyard	N/A	N/A	POS	25.052
MAR-37	Commercial vineyard	N/A	N/A	POS	27.7289
MAR-38	Commercial vineyard	N/A	N/A	POS	28.701
MAR-39	Commercial vineyard	N/A	N/A	POS	30.8084
MAR-40	Commercial vineyard	N/A	N/A	POS	27.1888
MAR-41	Commercial vineyard	N/A	N/A	POS	20.5352
MAR-42	Commercial vineyard	N/A	N/A	POS	21.4337
MAR-43	Commercial vineyard	N/A	N/A	NEG	NEG
MAR-44	Commercial vineyard	N/A	N/A	NEG	NEG
MAR-45	Commercial vineyard	N/A	N/A	POS	20.3461
MAR-46	Commercial vineyard	N/A	N/A	POS	22.4311
MAR-47	Commercial vineyard	N/A	N/A	POS	19.7048
MAR-48	Commercial vineyard	N/A	N/A	NEG	NEG
MAR-49	Commercial vineyard	N/A	N/A	POS	19.8568
MAR-50	Commercial vineyard	N/A	N/A	NEG	NEG
MAR-51	Commercial vineyard	N/A	N/A	NEG	NEG
MAR-52	Commercial vineyard	N/A	N/A	NEG	NEG
MAR-53	Commercial vineyard	N/A	N/A	NEG	NEG
MAR-54	Field trial	Pinot gris	Group I	POS	23.1718
MAR-55	Field trial	Pinot gris	Group VI	POS	23.2667
MAR-56	Field trial	Pinot gris	NZ2	POS	24.2488
MAR-57	Field trial	Pinot gris	Free	NEG	NEG
MAR-58	Field trial	Merlot	Group I	POS	19.7013
MAR-59	Field trial	Merlot	Group VI	POS	20.8913
MAR-60	Field trial	Merlot	NZ2	POS	18.9143
MAR-61	Field trial	Merlot	Free	NEG	NEG
MAR-62	Field trial	Sauvignon blanc	Group I	POS	20.9857
MAR-63	Field trial	Sauvignon blanc	Group VI	POS	21.1013
MAR-64	Field trial	Sauvignon blanc	NZ2	POS	25.8453
MAR-66	Field trial	Pinot noir	Group I	POS	28.6997
MAR-67	Field trial	Pinot noir	Group VI	POS	28.4636
MAR-68	Field trial	Pinot noir	NZ2	POS	28.5285
MAR-69	Field trial	Pinot noir	Free	NEG	NEG
MAR-70	Field trial	Merlot	Group VI-VM	POS	19.8623
MAR-71	Field trial	Pinot noir	Group VI-VM	POS	21.985
