# Supplementary material for: Characterization of grapevine leafroll-associated virus 3 genetic variants and application towards RT-qPCR assay design
Source: PLoS One. 2018 Dec 12;13(12):e0208862. doi: 10.1371/journal.pone.0208862 (PMC6291115; doi:10.1371/journal.pone.0208862)
Supplement: S5 Table — (XLSX) [file pone.0208862.s005.xlsx]

## Sheet: Sheet1
Sample	Source	FPST RT-qPCR (CT Value) 1st Test	FPST RT-qPCR (CT Value) 2nd Test	End-point RT-PCR
83950	DVC	39.547	NEG	NEG
4520	NCGR	36.739	NEG	NEG
4583	NCGR	39.133	NEG	NEG
4599	NCGR	39.088	NEG	NEG
4946	NCGR	38.899	NEG	NEG
4998	NCGR	39.276	NEG	NEG
5283	NCGR	39.129	NEG	NEG
5511	NCGR	38.982	NEG	NEG
5544	NCGR	37.814	NEG	NEG
5706	NCGR	38.203	NEG	NEG
6309	NCGR	38.807	NEG	NEG
6389	NCGR	37.184	NEG	NEG
6391	NCGR	35.535	NEG	NEG
6397	NCGR	38.882	NEG	NEG
6399	NCGR	36.769	NEG	NEG
6592	NCGR	39.285	NEG	NEG
8286	California	36.961	NEG	NEG
9005	California	37.376	NEG	NEG
